# Supplementary material for: The DMC-Behavior Platform: An Open-Source Framework for Auditory-Guided Perceptual Decision-Making in Head-Fixed Mice
Source: eNeuro. 2025 Apr 8;12(4):ENEURO.0457-24.2025. doi: 10.1523/ENEURO.0457-24.2025 (PMC11984799; doi:10.1523/ENEURO.0457-24.2025)
Supplement: Extended data 1 — DMC-Behavior repository. Download Extended data 1, ZIP file. [file eneuro-12-ENEURO.0457-24.2025-s004.zip]

Archive with 289 entries (193 files):
- .git/COMMIT_EDITMSG
- .git/config
- .git/description
- .git/FETCH_HEAD
- .git/HEAD
- .git/hooks/
- .git/hooks/applypatch-msg.sample
- .git/hooks/commit-msg.sample
- .git/hooks/fsmonitor-watchman.sample
- .git/hooks/post-update.sample
- .git/hooks/pre-applypatch.sample
- .git/hooks/pre-commit.sample
- .git/hooks/pre-merge-commit.sample
- .git/hooks/prepare-commit-msg.sample
- .git/hooks/pre-push.sample
- .git/hooks/pre-rebase.sample
- .git/hooks/pre-receive.sample
- .git/hooks/push-to-checkout.sample
- .git/hooks/update.sample
- .git/index
- .git/info/
- .git/info/exclude
- .git/logs/
- .git/logs/HEAD
- .git/logs/refs/
- .git/logs/refs/heads/
- .git/logs/refs/heads/main
- .git/logs/refs/heads/testing-breakout
- .git/logs/refs/remotes/
- .git/logs/refs/remotes/origin/
- .git/logs/refs/remotes/origin/HEAD
- .git/logs/refs/remotes/origin/main
- .git/logs/refs/remotes/origin/old_main
- .git/logs/refs/remotes/origin/python392
- .git/logs/refs/remotes/origin/testing-breakout
- .git/objects/
- .git/objects/02/
- .git/objects/02/81caa5d630590cd864616226c6b98cd355ca16
- .git/objects/03/
- .git/objects/03/5d50572a0af8f168cf3fe236e6dd3d55c3e6e2
- .git/objects/03/cf2143695c7ebf5954d27a3a47639c7f5ce723
- .git/objects/04/
- .git/objects/04/55cc6a155b4059cc4bef742a4a10ffe334a9dc
- .git/objects/08/
- .git/objects/08/368d7b1538eb3a2b3bee3530a8930936b94eeb
- .git/objects/0d/
- .git/objects/0d/390db17e841039d8dc00bab25c5fd83b1c4098
- .git/objects/0d/710016db9d1d24fa70a54401024777149cb55a
- .git/objects/0e/
- .git/objects/0e/456ede890a6f3fb15c0fd9cc3274fa06a6d7db
- .git/objects/0e/b2ee2a1df7fa6a8893bd62bc7178ac5e5cd1f8
- .git/objects/14/
- .git/objects/14/1bf0cdd1465be1fb0b52561b9da04fc7bed3ca
- .git/objects/17/
- .git/objects/17/c7c35a82571fb85d00526837a97630fe811aa7
- .git/objects/25/
- .git/objects/25/bb9c93525f9aaaf669779face464e43e2ede14
- .git/objects/26/
- .git/objects/26/8fcf0e84cb5e23ea58866fb65f4cf011f37b3f
- .git/objects/27/
- .git/objects/27/6c4b817b35b2635f5e6e6789deb452104bcdaf
- .git/objects/2d/
- .git/objects/2d/c285026dd37a60c1c6be3dd1614bf2f2091cfd
- .git/objects/2f/
- .git/objects/2f/cae6404fc3e078d5d4dc36d0907831f7304d42
- .git/objects/35/
- .git/objects/35/17ef8a7f34e12abc07292a64714b715f521310
- .git/objects/36/
- .git/objects/36/7df8ca9b83576c1c9f075f3ae03023be444dbc
- .git/objects/39/
- .git/objects/39/5391991583ed3a2ffbfd4bcdb93941b58533f2
- .git/objects/3b/
- .git/objects/3b/75e1adfe102fd0cf796447ddfdd37f3e6df9b4
- .git/objects/3c/
- .git/objects/3c/2c0199c929fc222eb78ef8196c5859b50b5c7c
- .git/objects/48/
- .git/objects/48/a48d6ee2d9ae17c3cc2d5b1fa602cf42818754
- .git/objects/4a/
- .git/objects/4a/0f7046628ed6afb7414b2cb0e4297d716ae680
- .git/objects/4a/e3d3173fa4fc5d7c2a7abaa6680c2c868e1ffc
- .git/objects/4c/
- .git/objects/4c/e05d22481a41060b537783ea770858bc6ebed7
- .git/objects/4e/
- .git/objects/4e/25883f46baaee05e1b39f3479c8f13e7d74416
- .git/objects/52/
- .git/objects/52/34390a3b8860e9d88131561783af6ec1e75e0b
- .git/objects/52/99d51c2a1c47ce9a60af3e1e07cce53367bcae
- .git/objects/53/
- .git/objects/53/0b225c9e5384885d93c7c52958cf915da6e761
- .git/objects/55/
- .git/objects/55/4ea2306f3b494cc14422cf42142f32511728a5
- .git/objects/56/
- .git/objects/56/eb8dbfd3981ceaa310492dd37aef5ede323f13
- .git/objects/5b/
- .git/objects/5b/fb679485ba30c552927c94120d3030af7eef4d
- .git/objects/5e/
- .git/objects/5e/f327000f8df203d8103894de6c0fabb6f72333
- .git/objects/5f/
- .git/objects/5f/1fc76bbc7fdcdde24c2bfae3331fa4a9260b7d
- .git/objects/5f/bb41c62f222d444e48d9738d8f723920f4319d
- .git/objects/66/
- .git/objects/66/fd8562f406152941acddae0b4e464b7aec2162
- .git/objects/6e/
- .git/objects/6e/3937a64ebf113e63ba0c708dc7bbb1574fa1bf
- .git/objects/74/
- .git/objects/74/e55deb30f372f2fad4fcde8a1b6bb21ec5532a
- .git/objects/75/
- .git/objects/75/43acefce9fe89f2ca62bf517a171a6919f32db
- .git/objects/83/
- .git/objects/83/76803b48c7e43ebfadcfe851414cba86fabdbb
- .git/objects/84/
- .git/objects/84/2c146889f1c84c4e4e071b9963d4e773f514b3
- .git/objects/8c/
- .git/objects/8c/649a4f8beddfda3f67b693e249e208a9bd9943
- .git/objects/92/
- .git/objects/92/4e142c7938d1ebc075ca04d52292eced3558fc
- .git/objects/92/ef3f3156a924bb0b33b63d3941eb0ffa4f6c29
- .git/objects/93/
- .git/objects/93/adc2141b0210bf96f6c18fce2bc6aba4dee864
- .git/objects/96/
- .git/objects/96/fd97722a469be3671b83e22dd0ed13f43519ca
- .git/objects/9f/
- .git/objects/9f/37e4d9b50635e46e1d6718504444f708929c64
- .git/objects/9f/e2288e4451fca3f86fb117ff1f8f017cea1b48
- .git/objects/a0/
- .git/objects/a0/d6c35250e76a569128ce611c418daa364b6d5e
- .git/objects/a4/
- .git/objects/a4/5d522311176d18215910697efba02bd6826970
- .git/objects/aa/
- .git/objects/aa/a25d82d9f96b4dff435af108a164158a24113b
- .git/objects/ae/
- .git/objects/ae/7bb62381db207cd5742df29172176ee77caafb
- .git/objects/ae/bd1f11b8541dde728d79b2579e68b45999d629
- .git/objects/b5/
- .git/objects/b5/a24e16775957c120d7321f86e4350dfaafcb65
- .git/objects/b7/
- .git/objects/b7/31518c8f01dbf8865c743a249e4b1fc8372069
- .git/objects/b9/
- .git/objects/b9/8eaabb01b556ea7442e8a0cae243fda319eb40
- .git/objects/ba/
- .git/objects/ba/4928b92675424f08cc46e9ca845749da38bcbd
- .git/objects/c0/
- .git/objects/c0/5124b4648b931c7a63e660b6d390d08685808d
- .git/objects/c1/
- .git/objects/c1/621c822e73f8a21bc9d5740031fc5b23aeb2f8
- .git/objects/c2/
- .git/objects/c2/a3a0b0b13770c6d95cc0221ad31aa54f429f1b
- .git/objects/c8/
- .git/objects/c8/68cf54d458409a308e205c331c4b45bf398232
- .git/objects/c9/
- .git/objects/c9/c9dc08c092377c6362c22daaea154cca58a8a6
- .git/objects/ca/
- .git/objects/ca/531761fba6d03cff3341d590ce630975256265
- .git/objects/cc/
- .git/objects/cc/37fb34553d768460b83857c38895cc6b26d69e
- .git/objects/cd/
- .git/objects/cd/a97ea7e4faff5dbcce5655a7a91e2eb88b6ef4
- .git/objects/ce/
- .git/objects/ce/d5e2f9398e3e2252eac6c1652b6f454260cf00
- .git/objects/d2/
- .git/objects/d2/81e6410a71fee026a80c9cf10da8547d37527f
- .git/objects/d4/
- .git/objects/d4/66710d8b69a0b273657b138ec2d6e4b14906a0
- .git/objects/d4/729503d096f3e2d9629e580d4b8b85fffc7ac9
- .git/objects/d9/
- .git/objects/d9/0c51701ed9462b6294d479196e4785728e24b5
- .git/objects/da/
- .git/objects/da/c478acb2a3527f7e784a3d38a9f7e6ad2268a1
- .git/objects/e0/
- .git/objects/e0/4f0c7c3ff5e37a3cb9a9d3e2ffc870bc28aaf3
- .git/objects/e0/95840769f7aa1393a9427f4a2e2be1a6a4a998
- .git/objects/e2/
- .git/objects/e2/ba0f78e48e9d7b35878491495fd5539db389fd
- .git/objects/e3/
- .git/objects/e3/2f407454c155024d9d19d84493d328cf67769d
- .git/objects/e4/
- .git/objects/e4/43b5044088443994becdfeb9eaafc8f7b25cb4
- .git/objects/e4/c3f03a0febd18def75a4be850a2195de03b95f
- .git/objects/e5/
- .git/objects/e5/32914d05758f4c40d692541271ac193bd545af
- .git/objects/e5/f69780dad362320869b270475c068dfbe0045a
- .git/objects/f0/
- .git/objects/f0/02b359038c4d29ac65edf9c0f112bbed20c07c
- .git/objects/f4/
- .git/objects/f4/1f3d4f8d1a8fe767fd1db4aa8671f15207601d
- .git/objects/f8/
- .git/objects/f8/101dd60498088e41be03f60702a94b33a7b1c8
- .git/objects/ff/
- .git/objects/ff/e807188af61b3d7c331fa14bc8430aa90e762a
- .git/objects/info/
- .git/objects/pack/
- .git/objects/pack/pack-098c8b35ea1e567c559ed8d31cb23daa9b79cb83.idx
- .git/objects/pack/pack-098c8b35ea1e567c559ed8d31cb23daa9b79cb83.pack
- .git/objects/pack/pack-5fa5254e0127ba9e5570b04764ccc863f6f352d7.idx
- .git/objects/pack/pack-5fa5254e0127ba9e5570b04764ccc863f6f352d7.pack
- .git/objects/pack/pack-c8858266bb8b9f8fd59e21837053c62f9e471c74.idx
- .git/objects/pack/pack-c8858266bb8b9f8fd59e21837053c62f9e471c74.pack
- .git/ORIG_HEAD
- .git/packed-refs
- .git/refs/
- .git/refs/heads/
- .git/refs/heads/main
- .git/refs/heads/testing-breakout
- .git/refs/remotes/
- .git/refs/remotes/origin/
- .git/refs/remotes/origin/HEAD
- .git/refs/remotes/origin/main
- .git/refs/remotes/origin/old_main
- .git/refs/remotes/origin/python392
- .git/refs/remotes/origin/testing-breakout
- .git/refs/tags/
- .gitignore
- code/__init__.py
- code/__pycache__/
- code/__pycache__/__init__.cpython-39.pyc
- code/auditory_2afc_old.py
- code/auditory_detection_old.py
- code/auditory_gonogo_old.py
- code/create_response_matrix.py
- code/edge_detect.py
- code/habituation_auditory_tasks_old.py
- code/pump_calibration.py
- code/run_habituation.py
- code/run_training.py
- code/tasks/
- code/tasks/__init__.py
- code/tasks/auditory_2afc.py
- code/tasks/auditory_2afc_helpers.py
- code/tasks/auditory_detection.py
- code/tasks/auditory_gonogo.py
- code/tasks/base_auditory_task.py
- code/tasks/habituation_auditory_tasks.py
- code/tasks/managers/
- code/tasks/managers/__init__.py
- code/tasks/managers/data_io.py
- code/tasks/managers/logger.py
- code/tasks/managers/path_manager.py
- code/tasks/managers/reader_writers.py
- code/tasks/managers/reward_system.py
- code/tasks/managers/stimulus_manager.py
- code/tasks/managers/utils/
- code/tasks/managers/utils/__init__.py
- code/tasks/managers/utils/encoder.py
- code/tasks/managers/utils/psychofit.py
- code/tasks/managers/utils/sync_pulse.py
- code/tasks/managers/utils/utils.py
- code/test_read.py
- docs/DMC-Behavior-Platform_Day-to-day-operation.md
- docs/DMC-Behavior-Platform_Hardware-assembly.md
- docs/DMC-Behavior-Platform_parts-list.xlsx
- docs/DMC-Behavior-Platform_Software-installation.md
- docs/logo_dmc-behavior.png
- docs/pics/
- docs/pics/hifi.png
- docs/pics/holder.png
- docs/pics/mouse-holder.png
- docs/pics/pump-wiring.png
- docs/pics/rotary.png
- docs/pics/rotary_pic.png
- docs/pics/setup.png
- docs/pics/spout.png
- docs/requirements.txt
- docs/stl/
- docs/stl/small_speaker_mount_v2.stl
- droid_settings/auditory_2afc_prefs.json
- droid_settings/auditory_detection_prefs.json
- droid_settings/auditory_gonogo_prefs.json
- droid_settings/droid_prefs.json
- droid_settings/habituation_auditory_tasks_prefs.json
- LICENSE
- README.md
- tutorial/behavior_data_object.py
- tutorial/data_tutorial.py
- tutorial/detection/
- tutorial/detection/det-001/
- tutorial/detection/det-001/20250113/
- tutorial/detection/det-001/20250113/151834/
- tutorial/detection/det-001/20250113/151834/20250113_camera_pulse_data.csv
- tutorial/detection/det-001/20250113/151834/20250113_detection_meta-data.json
- tutorial/detection/det-001/20250113/151834/20250113_pump_data.csv
- tutorial/detection/det-001/20250113/151834/20250113_rotary_data.csv
- tutorial/detection/det-001/20250113/151834/20250113_sync_pulse_data.csv
- tutorial/detection/det-001/20250113/151834/20250113_tone_cloud_data.csv
- tutorial/detection/det-001/20250113/151834/20250113_trial_data.csv
- tutorial/detection/det-001/20250113/151834/droid_and_task_prefs.json
- tutorial/detection/det-001/det-001_response_matrix.json
- tutorial/synchronization_test/
- tutorial/synchronization_test/Extended Information - Synchronization test.pdf
- tutorial/synchronization_test/pulse_generator_50hz.ino
