# Supplementary material for: The DMC-Behavior Platform: An Open-Source Framework for Auditory-Guided Perceptual Decision-Making in Head-Fixed Mice
Source: eNeuro. 2025 Apr 8;12(4):ENEURO.0457-24.2025. doi: 10.1523/ENEURO.0457-24.2025 (PMC11984799; doi:10.1523/ENEURO.0457-24.2025)
Supplement: Extended data 1 — DMC-Behavior repository. Download Extended data 1, ZIP file. [file eneuro-12-ENEURO.0457-24.2025-s004.zip › code/auditory_detection_old.py]

"""
Auditory detection task with tone clouds


Aim:
    Animals are trained to perform an auditory detection task with tone clouds.
    Animals indicate responses by turning the wheel.

    Correct trials (hits):
        - wheel turns during response window after tone cloud onset to either direction
        - 5 ul 10 % sucrose water is given as reward

    Incorrect trials (misses):
        - no wheel turns during response window after tone cloud onset
        - increased ITI

    From Coen et al., 2021: the turning threshold for a decision was 30 degrees in wheel turning.

"""

import random
import socket
import sys
import threading
import time
from datetime import datetime

import numpy as np
import pandas as pd

##
# import modules
import RPi.GPIO as GPIO
import sounddevice as sd
from sklearn import preprocessing
from utils.encoder import Encoder
from utils.sync_pulse import Sync_Pulse
from utils.utils import (
    check_dir,
    check_first_day,
    create_tone,
    get_stage,
    get_today,
    load_droid_setting,
    load_pump_calibration,
    load_task_prefs,
    make_exp_dir,
    pitch_to_frequency,
    plot_behavior_terminal,
    start_option,
    store_meta_data,
    store_pref_data,
    store_reaction_times,
    weighted_octave_choice,
)

##


class TriggerPulse(threading.Thread):
    def __init__(self):
        threading.Thread.__init__(self)
        self.droid_settings = load_droid_setting()
        self.trigger_rate = self.droid_settings["base_params"][
            "camera_trigger_rate"
        ]  # in Hz
        self.trigger_pin = self.droid_settings["pin_map"]["OUT"]["trigger_camera"]
        self.trigger_state = 0
        self.fn = exp_dir.joinpath(f"{get_today()}_camera_pulse_data.csv")
        self.stop = False

    def write_camera_data(self):
        with open(self.fn, "a") as log:
            log.write("{0},{1}\n".format(time.time(), self.trigger_state))

    def pull_trigger(self):
        self.trigger_state = 1
        GPIO.setup(self.trigger_pin, GPIO.OUT)
        GPIO.output(self.trigger_pin, self.trigger_state)
        self.write_camera_data()
        self.trigger_state = 0
        GPIO.output(self.trigger_pin, self.trigger_state)
        self.write_camera_data()
        time.sleep(1 / self.trigger_rate)

    def run(self):
        while not self.stop:
            # Loop this infinitely until stop
            self.pull_trigger()


class RotaryRecorder(threading.Thread):
    def __init__(self):
        threading.Thread.__init__(self)
        self.droid_settings = load_droid_setting()
        self.rotary_rate = self.droid_settings["base_params"][
            "rotary_rate"
        ]  # Hz for sampling
        self.animal_dir = animal_dir
        self.fn = exp_dir.joinpath(f"{get_today()}_rotary_data.csv")

        # get pin info from droid settings and initialize pins (GPIO numbers)
        # set encoder parameters and initialize pins (GPIO numbers!)
        self.encoder_left = self.droid_settings["pin_map"]["IN"][
            "encoder_left_rec"
        ]  # pin of left encoder (green wire)
        self.encoder_right = self.droid_settings["pin_map"]["IN"][
            "encoder_right_rec"
        ]  # pin of right encoder (gray wire)
        self.encoder_data = Encoder(self.encoder_left, self.encoder_right)
        # self.wheel_position = self.encoder_data.getValue()

        self.stop = False

    def write_sync_data(self):

        self.wheel_position = self.encoder_data.getValue()
        with open(self.fn, "a") as log:
            log.write(
                "{0},{1}\n".format(time.time(), str(self.wheel_position))
            )  #  todo: 0: time_stamp, 1: 2p sync_pulse
            time.sleep(1 / self.rotary_rate)

    def run(self):
        while not self.stop:
            # Loop this infinitely until stop
            self.write_sync_data()


class SyncRecorder(threading.Thread):
    def __init__(self):
        threading.Thread.__init__(self)
        self.droid_settings = load_droid_setting()
        self.sync_rate = self.droid_settings["base_params"][
            "2p_sync_rate"
        ]  # Hz for sampling, needs to be at least twice as high as 2p sync freq. (Nyquist)
        self.animal_dir = animal_dir
        self.fn = exp_dir.joinpath(f"{get_today()}_sync_pulse_data.csv")

        # get pin info from droid settings and initialize pins (GPIO numbers)
        self.sync_pin = self.droid_settings["pin_map"]["IN"]["microscope_sync"]
        self.sync_pulse = Sync_Pulse(self.sync_pin)
        self.stop = False

    def write_sync_data(self):
        with open(self.fn, "a") as log:
            log.write(
                "{0},{1}\n".format(time.time(), str(self.sync_pulse.get_value()))
            )  #  todo: 0: time_stamp, 1: 2p sync_pulse
            time.sleep(1 / self.sync_rate)

    def run(self):
        while not self.stop:
            # Loop this infinitely until stop
            self.write_sync_data()


class AuditoryDetection(threading.Thread):
    def __init__(self):
        threading.Thread.__init__(self)

        # load pref files

        self.droid_settings = (
            load_droid_setting()
        )  # general paramters (e.g. pin layout map and sampling rates used)
        self.task_prefs = load_task_prefs(
            procedure
        )  # task specifics (e.g. tones used and their duration)
        self.first_day = check_first_day(animal_dir, procedure)
        # get current stage
        self.stage = get_stage(
            animal_dir, procedure, self.first_day
        )  # current stage of the animal
        self.stage_advance = (
            False  # set this boolean to true if animal can advance a stage
        )

        # set task parameters
        # octave params and create cloud arrays
        self.l_oct = self.task_prefs["task_prefs"][
            "low_octave"
        ]  # low octave in pitch (start pitch, end pitch, num_pitch)
        self.m_oct = self.task_prefs["task_prefs"][
            "middle_octave"
        ]  # middle octave in pitch (start pitch, end pitch, num_pitch)
        self.h_oct = self.task_prefs["task_prefs"][
            "high_octave"
        ]  # high octave in pitch (start pitch, end pitch, num_pitch)
        self.low_octave = np.linspace(self.l_oct[0], self.l_oct[1], self.l_oct[2])
        self.middle_octave = np.linspace(self.m_oct[0], self.m_oct[1], self.m_oct[2])
        self.high_octave = np.linspace(self.h_oct[0], self.h_oct[1], self.h_oct[2])
        # create array with octaves
        self.tones_arr = self.low_octave
        self.tones_arr = np.vstack([self.tones_arr, self.middle_octave])
        self.tones_arr = np.vstack([self.tones_arr, self.high_octave])
        self.tone_duration = self.task_prefs["task_prefs"][
            "tone_duration"
        ]  # duration of individual tones in cloud in sec
        self.cloud_duration = self.task_prefs["task_prefs"][
            "cloud_duration"
        ]  # duration of cloud in sec, needs to be dividable by tone length for now!!
        self.tone_amplitude = self.task_prefs["task_prefs"][
            "tone_amplitude"
        ]  # amplitude of tones
        self.cloud_range = self.task_prefs["task_prefs"]["cloud_range"]
        self.scaler = preprocessing.MinMaxScaler(
            feature_range=(self.cloud_range[0], self.cloud_range[1])
        )  # scaler for tone cloud to set min max to int16 range

        self.stim_strength = self.task_prefs["task_prefs"]["stim_strength"]
        self.fs = self.droid_settings["base_params"][
            "tone_sampling_rate"
        ]  # sampling rate for tones presented
        self.tone_fs = self.task_prefs["task_prefs"][
            "tone_fs"
        ]  # sampling rate of tones in cloud
        self.num_tones = int(
            self.cloud_duration * 100 - (self.tone_duration - 1 / self.tone_fs) * 100
        )  # number of tones in cloud
        self.cloud = []  # ini of tone cloud
        self.cancel_audio = False  # boolean for cancelling audio

        # punishment sound info
        self.punish_sound = self.task_prefs["task_prefs"]["punishment_sound"]
        self.punish_duration = self.task_prefs["task_prefs"][
            "punishment_sound_duration"
        ]
        self.punish_amplitude = self.task_prefs["task_prefs"][
            "punishment_sound_amplitude"
        ]
        # other task params
        self.iti = self.task_prefs["task_prefs"]["inter_trial_interval"]
        self.response_window = self.task_prefs["task_prefs"]["response_window"]

        # set pump parameters and initialize pin (GPIO numbers!)
        self.pump_log = exp_dir.joinpath(f"{get_today()}_pump_data.csv")
        self.reward_min_max = self.task_prefs["task_prefs"][
            "reward_size"
        ]  # [max, min] reward size in ul
        self.pump_time = load_pump_calibration()
        self.pump_min_max = [
            p * self.pump_time for p in self.reward_min_max
        ]  # [max, min] pump duration
        self.pump_duration = self.get_pump_duration()
        GPIO.setwarnings(False)
        GPIO.setmode(GPIO.BCM)
        self.pump = self.droid_settings["pin_map"]["OUT"]["pump"]
        GPIO.setup(self.pump, GPIO.OUT)

        # set encoder parameters and initialize pins (GPIO numbers!)
        self.encoder_left = self.droid_settings["pin_map"]["IN"][
            "encoder_left"
        ]  # pin of left encoder (green wire)
        self.encoder_right = self.droid_settings["pin_map"]["IN"][
            "encoder_right"
        ]  # pin of right encoder (gray wire)
        self.encoder_data = Encoder(self.encoder_left, self.encoder_right)
        self.encoder_to_degree = (
            1024 / 360
        )  # the encoder has 1024 steps corresponding to 360 degrees
        self.turning_goal = (
            self.encoder_to_degree * self.task_prefs["encoder_specs"]["target_degrees"]
        )  # threshold in degrees of wheel turn to count as 'choice' - converted into absolute values of 1024 encoder range
        self.rotary_rate = self.droid_settings["base_params"][
            "rotary_rate"
        ]  # Hz for sampling
        self.rotary_log = exp_dir.joinpath(f"{get_today()}_rotary_data.csv")

        self.quiet_window = self.task_prefs["task_prefs"][
            "quiet_window"
        ]  # quiet window -> mouse needs to hold wheel still for x time, before new trial starts [0] baseline [1] exponential, as in IBL task
        self.quite_jitter = round(
            self.encoder_to_degree * self.task_prefs["encoder_specs"]["quite_jitter"]
        )  # jitter of allowed movements (input from json in degree; then converted into encoder range)
        self.animal_quiet = True

        # data logging
        self.trial_data_fn = exp_dir.joinpath(f"{get_today()}_trial_data.csv")
        self.tone_cloud_fn = exp_dir.joinpath(f"{get_today()}_tone_cloud_data.csv")
        self.trial_num = 0
        self.trial_stat = [0, 0, 0]  # number of [correct, incorrect, omission] trials
        self.trial_start = 0
        self.trial_id = 0

        self.tone_played = 0
        self.decision_var = 0
        self.choice = 0
        self.reward_time = 0
        self.left_right = 0
        self.curr_iti = 0

        self.tone_history = (
            []
        )  # list for keeping track of tone history, make sure to have same tone max 3x

        self.cloud_bool = False
        if self.stage == 0:
            self.turning_goal = int(self.turning_goal / 2)

        # disengagement boolean
        self.disengage = False
        self.reaction_times = []
        self.choice_hist = []
        # stop boolean - entered in terminal to terminate session
        self.stop = False
        self.ending_criteria = "manual"  # default ending criteria is "manual", gets overwritten if trial ends based on automatic criteria

    def stage_checker(self):
        # function to check if one advances in stages, to be called at the end of a session
        if self.stage == 0:
            # criteria to advance from stage 0 to stage 1 --> more than 200 correct trials on two consecutive days
            if (
                self.trial_stat[0] > 150
            ):  # if more than 150 correct trials, check if there were also > 150 correct trials in the previous session
                self.stage_advance = True
                print(">>>>>  FINISHED STAGE " + str(self.stage) + " !!! <<<<<<<<<")

    def get_pump_duration(self):
        # calculate the pump duration
        if not self.first_day:
            if self.stage == 0:
                pump_duration = self.pump_min_max[
                    0
                ]  # on stage 0, pump duration is always max
            else:  # on later stages dynamically calculate pump time
                pump_data = pd.DataFrame()
                pump_data_header = ["time", "pump_duration"]
                last_exp_day = sorted(
                    [day for day in animal_dir.iterdir() if day.is_dir()]
                )[-1]
                last_exp_list = sorted(
                    [exp_id for exp_id in last_exp_day.iterdir() if exp_id.is_dir()]
                )
                for exp_dir in last_exp_list:
                    pump_data_fn = exp_dir.joinpath(
                        f"{exp_dir.parts[-2]}_pump_data.csv"
                    )
                    if pump_data_fn.exists():
                        temp_df = pd.read_csv(pump_data_fn, names=pump_data_header)
                        pump_data = pd.concat((pump_data, temp_df))
                if (
                    pump_data.empty
                ):  # if no previous records of pump duration exist, go for max
                    print(
                        "no previous records of pump duration found, defaulting to max"
                    )
                    pump_duration = self.pump_min_max[0]  # in ms
                else:
                    if (
                        pump_data["pump_duration"].max()
                        == pump_data["pump_duration"].min()
                    ):  # if not bias correction, all trials with same amount of reward, check if reward size is reduced
                        amount_reward = (
                            pump_data["pump_duration"].sum() / self.pump_time
                        )
                        prev_pump_duration = pump_data["pump_duration"].min()
                        if (
                            amount_reward >= 1000
                        ):  # if more than 1 ml reward given reduce pump duration by 0.1 ul = 5 ms;  in IBL task also criteria of min 200 trials, but here animal always needs to do more than 200 trials to get 1000 ul, likewise it will always perform < 200 trials if it received < 1 ml
                            pump_duration = prev_pump_duration - (
                                self.pump_time / 10
                            )  # in ms
                        else:
                            pump_duration = prev_pump_duration + (
                                self.pump_time / 10
                            )  # in ms
                        if (
                            pump_duration > self.pump_min_max[0]
                        ):  # max pump duration is 150 ms = 3 ul
                            pump_duration = self.pump_min_max[0]
                        elif (
                            pump_duration < self.pump_min_max[1]
                        ):  # min pump duration is 75 ms = 1.5 ul
                            pump_duration = self.pump_min_max[1]
                    else:
                        pump_duration = pump_data[
                            "pump_duration"
                        ].min()  # otherwise, keep reward volume constant
        else:
            pump_duration = self.pump_min_max[0]
        print("pump_duration:" + str(pump_duration))
        return pump_duration

    #
    def trigger_reward(self):
        # function to open pump for defined duration and log this data
        GPIO.output(self.pump, GPIO.HIGH)
        self.reward_time = 1
        self.data_logger()
        curr_pump_duration = int(
            self.pump_duration
        )  # the usual case, pump_duration is the default one
        self.pump_logger(curr_pump_duration)
        time.sleep(curr_pump_duration / 1000)
        GPIO.output(self.pump, GPIO.LOW)
        self.reward_time = 0

    #
    def create_tone_cloud(self, tgt_octave, stim_strength):
        # get random tone sequence to be played in cloud
        # tone sequence (irrespective of octave they are drawn from)
        tone_sequence_idx = [
            random.choice(range(np.shape(self.tones_arr[1])[0]))
            for i in range(self.num_tones)
        ]
        # draw actual tone_sequence from the respective octaves; prob. to draw from tgt vs. non-tgt octaves depends on stimulus strength
        tone_sequence = np.array(
            [
                self.tones_arr[weighted_octave_choice(tgt_octave, stim_strength)][idx]
                for idx in tone_sequence_idx
            ]
        )
        tone_sequence = [
            pitch_to_frequency(pitch) for pitch in tone_sequence
        ]  # convert the tones (pitches) to frequencies
        tone_cloud_duration = (
            self.fs * self.cloud_duration
        )  # in samples  # duration of tone_cloud
        tone_cloud = np.zeros(
            [int(tone_cloud_duration), len(tone_sequence)]
        )  # pre-allocate
        k = 0
        # save tone cloud
        pd.DataFrame(tone_sequence).T.to_csv(
            self.tone_cloud_fn, index=False, header=False, mode="a"
        )
        # iterate over each spot in tone_cloud matrix and insert tone at correct time_point
        for i, tone in enumerate(tone_sequence):
            tone_cloud[k : k + int(self.fs * self.tone_duration), i] = create_tone(
                self.fs, tone, self.tone_duration, self.tone_amplitude
            )
            k += int(
                tone_cloud_duration
                / (((self.tone_duration - 1 / self.tone_fs) * 100) + self.num_tones)
            )
        tone_cloud = tone_cloud.sum(axis=1) // len(
            tone_sequence
        )  # 2  # create tone_cloud signal to be played
        tone_cloud = tone_cloud.reshape(-1, 1)
        tone_cloud = self.scaler.fit_transform(tone_cloud)
        tone_cloud = tone_cloud.astype(np.int16)
        return tone_cloud

    #
    def play_tone(self, tone, duration, amplitude):
        #
        audio = create_tone(self.tone_fs, int(tone), duration, amplitude)
        # print(str(tone))
        sd.play(audio, self.fs, blocking=True)

    #
    def callback(self, outdata, frames, time, status):
        # callback function for audio stream
        if self.cancel_audio:
            raise sd.CallbackStop()
        outdata[:] = np.column_stack((self.cloud, self.cloud))  # two channels

    #
    def get_target_cloud(self):
        curr_stim_strength = self.stim_strength[0]

        self.tgt_octave = 1  # at stage 0 --> middle octave only

        cloud = self.create_tone_cloud(self.tgt_octave, curr_stim_strength)

        return cloud

    def check_quiet_window(self, cloud):

        start_pos = self.encoder_data.getValue()  # start position of the wheel
        q_w = self.quiet_window[0] + np.random.exponential(self.quiet_window[1])
        if q_w > 1.5:
            q_w = 1.5
        quite_time = time.time() + q_w
        while True:
            curr_pos = self.encoder_data.getValue()
            if not self.cloud_bool:  # todo this is ugly and not clean
                self.cloud = self.get_target_cloud()
                self.cloud_bool = True
            if curr_pos not in range(
                start_pos - self.quite_jitter, start_pos + self.quite_jitter
            ):  # the curr_pos of the wheel is out of allowed range, exit and checker function will be called again
                self.animal_quiet = False
                break
            elif (
                time.time() > quite_time
            ):  # if animal is still for QW, bool to True and exit --> trial will be initialized
                self.animal_quiet = True
                break
            time.sleep(0.001)  # 1 ms sleep, otherwise some threading issue occur
        return self.animal_quiet, self.cloud

    def calculate_decision(self):  #  , wheel_position, turning_goal):

        # continously stream the wheel_position --> if it crosses threshold (30 degree) mark choice as left/right; otherwise it's "undecided"
        # right turns are positive and left turns are negative --> depends on how you wire the encoder
        self.current_position = self.encoder_data.getValue()
        # self.rotary_logger(self.current_position)
        self.wheel_position = self.current_position - self.wheel_start_position
        if self.wheel_position > self.turning_goal:
            self.left_right = "right"
            self.decision_var = "moved_wheel"
            self.choice_hist.append(1)  # one for moved wheel
        elif self.wheel_position < -self.turning_goal:
            self.left_right = "left"
            self.decision_var = "moved_wheel"
            self.choice_hist.append(1)  # one for moved wheel
        elif time.time() > self.timeout:
            self.left_right = "none"
            self.decision_var = "no_response"
            self.choice_hist.append(0)  # one for moved wheel
        time.sleep(0.001)  # 1 ms sleep, otherwise some threading issue occur
        return self.decision_var

    def data_logger(self):
        # always add one line to csv file upon event with timestamp for sync
        with open(self.trial_data_fn, "a") as log:
            log.write(
                "{0},{1},{2},{3},{4},{5},{6},{7},{8},{9}\n".format(
                    time.time(),
                    str(self.trial_num),
                    str(self.trial_start),
                    str(self.trial_id),
                    str(self.tone_played),
                    str(self.decision_var),
                    str(self.choice),
                    str(self.left_right),
                    str(self.reward_time),
                    str(self.curr_iti),
                )
            )  # todo: 0: time_stamp, 1: trial_num, 2: trial_start, 3: trial_type:, 4: tone_played, 5: decision_variable, 6: choice_variable, 7: reward_time, 8: inter-trial-intervall

    def pump_logger(self, curr_pump_duration):
        # log pump data to calculate total volume given and number of trials etc.
        # only log data for correct trials, when reward was given
        with open(self.pump_log, "a") as log:
            log.write(
                "{0},{1}\n".format(time.time(), str(curr_pump_duration))
            )  #  todo: 0: time_stamp, 1: pump_duration

    # def rotary_logger(self, wheel_pos):
    #     if wheel_pos != self.last_wheel_pos:
    #         with open(self.rotary_log, "a") as log:
    #             log.write("{0},{1}\n".format(time.time(), str(wheel_pos)))  #  todo: 0: time_stamp, 1: 2p sync_pulse
    #     self.last_wheel_pos = wheel_pos

    def check_disengage(self):
        # check the number of no_responses in last 20 trials, if > 16 (=80 %), stop session
        if (
            np.sum(self.choice_hist[-20:]) < 4
        ):  # value of 4 corresponds to 4x moved_wheel responses
            self.disengage = True  # set disengage bool to True
        else:
            self.disengage = False  # can be reversed (for now..)
        return self.disengage

    #
    def check_trial_end(self):
        if time.time() > time_out:  # max length reach
            mess = (
                "60 min passed -- time limit reached, enter 'stop' and take out animal"
            )
            print(mess)
            self.ending_criteria = "max_time"
            self.stop = True
        elif (
            time.time() > time_out_lt
        ):  # time_out_lt is minimum time (45 min), if animal disengages afterwards, take it out
            self.disengage = self.check_disengage()
            if self.disengage:  # disengagement after > 45 min
                mess = "animal is disengaged, please enter 'stop' and take out animal"
                print(mess)
                self.ending_criteria = "disengagement"
                self.stop = True

    def auditory_detection(self):
        # self.seconds = self.get_seconds()
        self.trial_start = 1
        self.data_logger()
        self.trial_start = 0
        self.trial_id = "middle"
        self.tone_history.append(self.trial_id)
        self.cloud_bool = False

        while True:
            self.animal_quiet, self.cloud = self.check_quiet_window(
                self.cloud
            )  # call the QW checker function, stay in function as long animal holds wheel still, otherwise return and call function again
            if (
                self.animal_quiet
            ):  # if animal is quiet for quiet window length, ini new trial, otherwise stay in loop
                trial_start = time.time()
                self.animal_quiet = False
                break

        self.target_position = "moved_wheel"
        self.timeout = (
            time.time() + self.response_window
        )  # start a timer at the size of the response window
        self.trial_num += 1
        self.decision_var = False  # set decision variable to False for start of trial, and then in the loop check for decision

        with sd.OutputStream(
            samplerate=self.fs,
            blocksize=len(self.cloud),
            channels=2,
            dtype="int16",
            latency="low",
            callback=self.callback,
        ):
            time.sleep(
                self.cloud_duration * 2
            )  # to avoid zero shot trials, stream buffers 2x the cloud duration before tone onset
            self.tone_played = 1
            self.data_logger()
            self.tone_played = 0
            self.wheel_start_position = self.encoder_data.getValue()
            while True:
                self.decision_var = (
                    self.calculate_decision()
                )  # should stay False until either response window is over or animal moved the wheel
                if self.decision_var == self.target_position:  # if choice was correct
                    self.cancel_audio = True
                    self.choice = "correct"
                    self.trial_stat[0] += 1
                    self.data_logger()
                    if self.decision_var == "moved_wheel":  # reward only in go trials
                        self.trigger_reward()
                    self.reaction_times.append(time.time() - trial_start)
                    break
                elif (
                    self.decision_var == "no_response"
                ):  # if choice was incorrect and variable is NOT False, trial was incorrect
                    self.cancel_audio = True
                    self.choice = "incorrect"
                    self.trial_stat[1] += 1
                    self.data_logger()
                    self.reaction_times.append(time.time() - trial_start)
                    break

        if self.choice == "correct":
            self.curr_iti = self.iti[0]
        else:
            self.curr_iti = self.iti[1]  # if not correct, add 3 sec punishment timeout

        self.cancel_audio = False
        time.sleep(self.curr_iti)  # inter-trial-interval
        self.data_logger()
        print(
            "trial number: ", self.trial_num, " - correct trials: ", self.trial_stat[0]
        )
        self.check_trial_end()
        # if self.trial_num < 2:

    #     print("\ntrial number: ", self.trial_num, " - correct trials: ", self.corr_trials, end="")
    # else:
    #  print("\rtrial number: ", self.trial_num, " - correct trials: ", self.corr_trials, end="")

    # run is where the dothis code will be
    def run(self):
        while not self.stop:
            # Loop this infinitely until I tell it stop
            self.auditory_detection()


task = None
sync_rec = None
camera = None
rotary = None
exp_dir_create = False
droid = socket.gethostname()
procedure = "auditory_detection"

# get the animal id and load the response matrix
animal_id = input("enter the mouse ID:")

experimenter = input("who is running the experiment?")

hour_format = "%H:%M:%S"
start_time = datetime.now().strftime(hour_format)

# booleans to set if you want to trigger camera/record sync pulses from 2p
sync_bool = False
camera_bool = False

# comment these lines if you don't want to get questions asked
# if droid == "bb8":
#     sync_bool = start_option('sync_pulse')
#     camera_bool = start_option('camera_trigger') # for bb8 comment this line too (for now) todo: check if you want ot change this


# define session ending criteria
# 1. time_out = session > 90 min
start_time_diff = (
    time.time()
)  # for calculating timeout, was to lazy to figure out, how to do it with datetime moduel..
time_limit = 60  # time_limit in min
time_out = start_time_diff + (time_limit * 60)

# 2. Low number of trials - > 45 min && < 300 trials (irrespective of performance)
time_limit_lt = 45  # in min, time_limit low trials
time_out_lt = start_time_diff + (time_limit_lt * 60)
low_trial_lim = 200
# 3. disengagement > 300 trials && roll.median of last 20 trials > than 5x median of previous 300 trials


while True:
    command = input("Enter 'start' to begin:")
    if command == "start":
        if not exp_dir_create:
            animal_dir = check_dir(animal_id)
            exp_dir = make_exp_dir(animal_dir)
            exp_dir_create = True
        task = AuditoryDetection()
        rotary = RotaryRecorder()
        if sync_bool:
            sync_rec = SyncRecorder()
        if camera_bool:
            camera = TriggerPulse()
        task.start()
        rotary.start()
        if sync_bool:
            sync_rec.start()
        if camera_bool:
            camera.start()

    if command == "stop":
        ending_criteria = task.ending_criteria
        task.stage_checker()
        task.stop = True
        rotary.stop = True
        if sync_bool:
            sync_rec.stop = True
        if camera_bool:
            camera.stop = True
        # GPIO.cleanup()
        end_time = datetime.now().strftime(
            hour_format
        )  # not the real endtime, but the time of entering "stop"
        store_meta_data(
            animal_id,
            droid,
            start_time,
            end_time,
            exp_dir,
            task,
            sync_bool,
            camera_bool,
            ending_criteria=ending_criteria,
            procedure=procedure,
            pre_reversal=False,
            experimenter=experimenter,
        )
        store_reaction_times(exp_dir, task)
        store_pref_data(exp_dir, procedure=procedure)
        task.join()
        rotary.join()
        if sync_bool:
            sync_rec.join()
        if camera_bool:
            camera.join()
        plot_behavior_terminal(exp_dir, procedure)  # plot behavior in terminal
        print("ending_criteria: " + ending_criteria)
        sys.exit()
