# Supplementary material for: The DMC-Behavior Platform: An Open-Source Framework for Auditory-Guided Perceptual Decision-Making in Head-Fixed Mice
Source: eNeuro. 2025 Apr 8;12(4):ENEURO.0457-24.2025. doi: 10.1523/ENEURO.0457-24.2025 (PMC11984799; doi:10.1523/ENEURO.0457-24.2025)
Supplement: Extended data 1 — DMC-Behavior repository. Download Extended data 1, ZIP file. [file eneuro-12-ENEURO.0457-24.2025-s004.zip › code/create_response_matrix.py]

"""
File to create response matrix for animals
Randomized assignment of animals to either first start high tone-turn wheel left/right and vice versa for low tones


"""

import json
import os
import random
from pathlib import Path

from tasks.managers.data_io import DataIO
from tasks.managers.path_manager import PathManager

# get the animal id
animal_id = input("enter the animal ID:")

task_list = ["2afc", "gonogo", "detection"]
task = input("enter the task:")
path_manager = PathManager((Path(__file__).parent / "..").resolve(), animal_id)
data_io = DataIO(path_manager, task)
while True:
    if task in task_list:
        break
    else:
        print("please enter one of the following names:")
        print(*task_list, sep=", ")
    task = input("enter the task:")
# random assignment of either high/low - left/right combination
response_dict = {
    "2afc": ["left", "right"],
    "gonogo": ["moved_wheel", "no_response"],
    "detection": ["moved_wheel", "no_response"],
}

resp = response_dict[task]
if random.random() < 0.5:
    response_matrix = {
        "pre_reversal": {"high": resp[0], "low": resp[1]},
        "post_reversal": {"high": resp[1], "low": resp[0]},
    }
else:
    response_matrix = {
        "pre_reversal": {"high": resp[1], "low": resp[0]},
        "post_reversal": {"high": resp[0], "low": resp[1]},
    }

# store this response matrix as .json file in the data-directory of the animal
file_name = animal_id + "_response_matrix.json"
file_path = os.path.join(data_io.path_manager.check_dir(), file_name)
with open(file_path, "w") as outfile:
    json.dump(response_matrix, outfile, indent=4)
