# Supplementary material for: The DMC-Behavior Platform: An Open-Source Framework for Auditory-Guided Perceptual Decision-Making in Head-Fixed Mice
Source: eNeuro. 2025 Apr 8;12(4):ENEURO.0457-24.2025. doi: 10.1523/ENEURO.0457-24.2025 (PMC11984799; doi:10.1523/ENEURO.0457-24.2025)
Supplement: Extended data 1 — DMC-Behavior repository. Download Extended data 1, ZIP file. [file eneuro-12-ENEURO.0457-24.2025-s004.zip › code/run_training.py]

import socket
import sys
from datetime import datetime
from pathlib import Path

from tasks.managers.data_io import DataIO
from tasks.managers.path_manager import PathManager
from tasks.managers.reader_writers import RotaryRecorder, SyncRecorder, TriggerPulse
from tasks.managers.utils.utils import plot_behavior_terminal, start_option

task, sync_rec, camera, rotary, exp_dir = None, None, None, None, None
droid = socket.gethostname()
# comment these lines if you don't want to get questions asked
# if droid == "bb8":
# booleans to set if you want to trigger camera/record sync pulses from 2p
# sync_bool = False
# camera_bool = False
sync_bool = start_option('sync_pulse')
camera_bool = start_option('camera_trigger') # for bb8 comment this line too (for now) todo: check if you want ot change this


task_list = ["2afc", "gonogo", "detection"]
task_dict = {
    "auditory_2afc": "Auditory2AFC",
    "auditory_gonogo": "AuditoryGoNoGo",
    "auditory_detection": "AuditoryDetection",
}

# get the animal id and load the response matrix
animal_id = input("enter the mouse ID:")

input_task = input("enter the task:")
while True:
    if input_task in task_list:
        task_type = f"auditory_{input_task}"
        task_class_name = task_dict[task_type]
        break
    else:
        print("please enter one of the following names:")
        print(*task_list, sep=", ")
    input_task = input("enter the task:")

module = __import__(f"tasks.{task_type}", fromlist=[task_class_name])
TaskClass = getattr(module, task_class_name)
print(f"Successfully loaded {task_class_name} task.")

experimenter = input("who is running the experiment?")

hour_format = "%H:%M:%S"
start_time = datetime.now().strftime(hour_format)

path_manager = PathManager((Path(__file__).parent / "..").resolve(), animal_id)
data_io = DataIO(path_manager, task_type)


while True:
    command = input("Enter 'start' to begin:")
    if command == "start":
        if not exp_dir:
            animal_dir = path_manager.check_dir()
            exp_dir = path_manager.make_exp_dir()
        task = TaskClass(data_io, exp_dir, task_type)
        rotary = RotaryRecorder(path_manager, exp_dir, task_type)
        if sync_bool:
            sync_rec = SyncRecorder(path_manager, exp_dir, task_type)
        if camera_bool:
            camera = TriggerPulse(path_manager, exp_dir, task_type)
        task.start()
        rotary.start()
        if sync_bool:
            sync_rec.start()
        if camera_bool:
            camera.start()

    if command == "stop":
        ending_criteria = task.ending_criteria
        task.check_stage()
        task.stop = True
        rotary.stop = True
        if sync_bool:
            sync_rec.stop = True
        if camera_bool:
            camera.stop = True
        # GPIO.cleanup()
        end_time = datetime.now().strftime(
            hour_format
        )  # not the real endtime, but the time of entering "stop"
        data_io.store_meta_data(
            droid,
            start_time,
            end_time,
            exp_dir,
            task,
            sync_bool,
            camera_bool,
            ending_criteria=ending_criteria,
            procedure=task_type,
            pre_reversal=task.pre_reversal,
            experimenter=experimenter,
        )
        # store_reaction_times(exp_dir, task)
        data_io.store_pref_data(exp_dir)
        task.join()
        rotary.join()
        if sync_bool:
            sync_rec.join()
        if camera_bool:
            camera.join()
        plot_behavior_terminal(data_io, exp_dir)  # plot behavior in terminal
        print("ending_criteria: " + ending_criteria)
        sys.exit()
