# Supplementary material for: The DMC-Behavior Platform: An Open-Source Framework for Auditory-Guided Perceptual Decision-Making in Head-Fixed Mice
Source: eNeuro. 2025 Apr 8;12(4):ENEURO.0457-24.2025. doi: 10.1523/ENEURO.0457-24.2025 (PMC11984799; doi:10.1523/ENEURO.0457-24.2025)
Supplement: Extended data 1 — DMC-Behavior repository. Download Extended data 1, ZIP file. [file eneuro-12-ENEURO.0457-24.2025-s004.zip › code/tasks/auditory_detection.py]

"""
Auditory detection task with tone clouds


Aim:
    Animals are trained to perform an auditory detection task with tone clouds.
    Animals indicate responses by turning the wheel.

    Correct trials (hits):
        - wheel turns during response window after tone cloud onset to either direction
        - 5 ul 10 % sucrose water is given as reward

    Incorrect trials (misses):
        - no wheel turns during response window after tone cloud onset
        - increased ITI

    From Coen et al., 2021: the turning threshold for a decision was 30 degrees in wheel turning.
"""

import time

import sounddevice as sd
from tasks.base_auditory_task import BaseAuditoryTask

# %%


class AuditoryDetection(BaseAuditoryTask):

    STAGE_0_TRIAL_NUM = 150

    TIME_LIMIT = 60
    TIME_LIMIT_LOW_TRIALS = 45
    LOW_TRIAL_NUM = 200
    SECONDS = 60

    PUMP_TIME_ADJUST = 1  # no intra-trial pump time adjustment

    TARGET_POSITION = "moved_wheel"
    TRIAL_ID = "middle"

    def __init__(self, data_io, exp_dir, procedure):
        super().__init__(data_io, exp_dir, procedure)
        start_time = time.time()
        self.time_out = start_time + self.TIME_LIMIT * self.SECONDS
        self.time_out_low_trials = (
            start_time + self.TIME_LIMIT_LOW_TRIALS * self.SECONDS
        )

        self.turning_goal = self.task_prefs["encoder_specs"]["target_degrees"]

        self.left_right = 0
        self.tone_history = (
            []
        )  # list for keeping track of tone history, make sure to have same tone max 3x
        self.choice_hist = []

        self.pre_reversal = True

    def check_stage(self):
        # function to check if one advances in stages, to be called at the end of a session
        if self.stage == 0:
            # criteria to advance from stage 0 to stage 1 --> more than 150 correct trials on two consecutive days
            if self.trial_stat[0] > self.STAGE_0_TRIAL_NUM:
                self.stage_advance = True
                print(">>>>>  FINISHED STAGE " + str(self.stage) + " !!! <<<<<<<<<")

    def calculate_decision(self, timeout):  #  , wheel_position, turning_goal):

        # continously stream the wheel_position --> if it crosses threshold (30 degree) mark choice as left/right; otherwise it's "undecided"
        # right turns are positive and left turns are negative --> depends on how you wire the encoder
        self.current_position = self.encoder_data.getValue()
        # self.rotary_logger(self.current_position)
        self.wheel_position = self.current_position - self.wheel_start_position
        if self.wheel_position > self.turning_goal:
            self.left_right = "right"
            self.decision_var = "moved_wheel"
            self.choice_hist.append(1)  # one for moved wheel
        elif self.wheel_position < -self.turning_goal:
            self.left_right = "left"
            self.decision_var = "moved_wheel"
            self.choice_hist.append(1)  # one for moved wheel
        elif time.time() > timeout:
            self.left_right = "none"
            self.decision_var = "no_response"
            self.choice_hist.append(0)  # one for moved wheel
        time.sleep(0.001)  # 1 ms sleep, otherwise some threading issue occur
        return self.decision_var

    def check_trial_end(self):
        if time.time() > self.time_out:  # max length reach
            mess = (
                "60 min passed -- time limit reached, enter 'stop' and take out animal"
            )
            print(mess)
            self.ending_criteria = "max_time"
            self.stop = True
        elif (
            time.time() > self.time_out_low_trials
        ):  # time_out_lt is minimum time (45 min), if animal disengages afterwards, take it out
            self.disengage = self.check_disengage(self.choice_hist)
            if self.disengage:  # disengagement after > 45 min
                mess = "animal is disengaged, please enter 'stop' and take out animal"
                print(mess)
                self.ending_criteria = "disengagement"
                self.stop = True

    def get_log_data(self):
        # always add one line to csv file upon event with timestamp for sync
        return "{0},{1},{2},{3},{4},{5},{6},{7},{8},{9}\n".format(
            time.time(),
            str(self.trial_num),
            str(self.trial_start),
            str(self.TRIAL_ID),
            str(self.tone_played),
            str(self.decision_var),
            str(self.choice),
            str(self.left_right),
            str(self.reward_time),
            str(self.curr_iti),
        )  # todo: 0: time_stamp, 1: trial_num, 2: trial_start, 3: trial_type:, 4: tone_played, 5: decision_variable, 6: choice_variable, 7: reward_time, 8: inter-trial-intervall

    def execute_task(self):
        self.trial_start = 1
        self.logger.log_trial_data(self.get_log_data())
        self.trial_start = 0
        self.tone_history.append(self.TRIAL_ID)
        self.cloud_bool = False
        while True:
            self.animal_quiet, self.cloud = (
                self.check_quiet_window()
            )  # call the QW checker function, stay in function as long animal holds wheel still, otherwise return and call function again
            if (
                self.animal_quiet
            ):  # if animal is quiet for quiet window length, ini new trial, otherwise stay in loop
                self.animal_quiet = False
                break
        timeout = time.time() + self.response_window
        self.trial_num += 1
        self.decision_var = False  # set decision variable to False for start of trial, and then in the loop check for decision
        with sd.OutputStream(
            samplerate=self.stimulus_manager.fs,
            blocksize=len(self.cloud),
            channels=2,
            dtype="int16",
            latency="low",
            callback=self.callback,
        ):
            time.sleep(
                self.stimulus_manager.cloud_duration * 2
            )  # to avoid zero shot trials, stream buffers 2x the cloud duration before tone onset
            self.tone_played = 1
            self.logger.log_trial_data(self.get_log_data())
            self.tone_played = 0
            self.wheel_start_position = self.encoder_data.getValue()
            while True:
                self.decision_var = self.calculate_decision(
                    timeout
                )  # should stay False until either response window is over or animal moved the wheel
                if self.decision_var == self.TARGET_POSITION:  # if choice was correct
                    self.cancel_audio = True
                    self.choice = "correct"
                    self.trial_stat[0] += 1
                    self.logger.log_trial_data(self.get_log_data())
                    if self.decision_var == "moved_wheel":  # reward only in go trials
                        self.reward_system.trigger_reward(
                            self.logger, self.PUMP_TIME_ADJUST
                        )
                    break
                elif (
                    self.decision_var == "no_response"
                ):  # if choice was incorrect and variable is NOT False, trial was incorrect
                    self.cancel_audio = True
                    self.choice = "incorrect"
                    self.trial_stat[1] += 1
                    self.logger.log_trial_data(self.get_log_data())
                    break
        if self.choice == "correct":
            self.curr_iti = self.iti[0]
        else:
            self.curr_iti = self.iti[1]  # if not correct, add 3 sec punishment timeout

        self.cancel_audio = False
        time.sleep(self.curr_iti)  # inter-trial-interval
        self.logger.log_trial_data(self.get_log_data())
        print(f"trial number: {self.trial_num} - correct trials: {self.trial_stat[0]}")
        self.check_trial_end()
