# Supplementary material for: The DMC-Behavior Platform: An Open-Source Framework for Auditory-Guided Perceptual Decision-Making in Head-Fixed Mice
Source: eNeuro. 2025 Apr 8;12(4):ENEURO.0457-24.2025. doi: 10.1523/ENEURO.0457-24.2025 (PMC11984799; doi:10.1523/ENEURO.0457-24.2025)
Supplement: Extended data 1 — DMC-Behavior repository. Download Extended data 1, ZIP file. [file eneuro-12-ENEURO.0457-24.2025-s004.zip › code/tasks/base_auditory_task.py]

import random
import threading
import time

import numpy as np
import pandas as pd
import sounddevice as sd
from tasks.managers.logger import Logger
from tasks.managers.reward_system import RewardSystem
from tasks.managers.stimulus_manager import StimulusManager
from tasks.managers.utils.encoder import Encoder


# Base class for common elements in auditory tasks
class BaseAuditoryTask(threading.Thread):
    ENCODER_TO_DEGREE = 1024 / 360
    STAGE_0_TURNING_GOAL_ADJUST = 2

    def __init__(self, data_io, exp_dir, task_type):
        threading.Thread.__init__(self)
        self.data_io = data_io
        self.animal_dir = self.data_io.path_manager.check_dir()
        self.task_type = task_type

        self.droid_settings = self.data_io.load_droid_setting()
        self.task_prefs = self.data_io.load_task_prefs()
        self.first_day = self.check_first_day()
        self.stage = self.get_stage()
        self.stage_advance = False

        self.exp_dir = exp_dir

        # disengagement boolean
        self.disengage = False
        self.stop = False
        self.ending_criteria = "manual"

        # Components used by all tasks
        self.stimulus_manager = StimulusManager(
            self.task_prefs, self.droid_settings, self.data_io, exp_dir
        )

        self.reward_system = RewardSystem(
            self.data_io,
            self.task_type,
            self.droid_settings,
            self.task_prefs,
            self.first_day,
            self.stage,
        )

        self.stim_strength = self.task_prefs["task_prefs"]["stim_strength"]
        self.cloud = []
        self.cloud_bool = False
        self.cancel_audio = False
        # punishment sound info
        self.punish_sound = self.task_prefs["task_prefs"]["punishment_sound"]
        self.punish_duration = self.task_prefs["task_prefs"][
            "punishment_sound_duration"
        ]
        self.punish_amplitude = self.task_prefs["task_prefs"][
            "punishment_sound_amplitude"
        ]

        # other task params
        self.target_position = None
        self.wheel_start_position = None
        self.iti = self.task_prefs["task_prefs"]["inter_trial_interval"]
        self.response_window = self.task_prefs["task_prefs"]["response_window"]

        # set encoder parameters and initialize pins (GPIO numbers!)
        self.encoder_data = Encoder(
            self.droid_settings["pin_map"]["IN"]["encoder_left"],
            self.droid_settings["pin_map"]["IN"]["encoder_right"],
        )
        self.turning_goal = (
            self.ENCODER_TO_DEGREE * self.task_prefs["encoder_specs"]["target_degrees"]
        )  # threshold in degrees of wheel turn to count as 'choice' - converted into absolute values of 1024 encoder range
        if self.stage == 0:
            self.turning_goal = int(
                self.turning_goal / self.STAGE_0_TURNING_GOAL_ADJUST
            )

        # quiet window parameters
        self.quiet_window = self.task_prefs["task_prefs"][
            "quiet_window"
        ]  # quiet window -> mouse needs to hold wheel still for x time, before new trial starts [0] baseline [1] exponential, as in IBL task
        self.quite_jitter = round(
            self.ENCODER_TO_DEGREE * self.task_prefs["encoder_specs"]["quite_jitter"]
        )  # jitter of allowed movements (input from json in degree; then converted into encoder range)
        self.animal_quiet = True

        self.logger = Logger(self.data_io, self.exp_dir)

        # data logging
        self.trial_data_fn = exp_dir.joinpath(
            f"{self.data_io.path_manager.get_today()}_trial_data.csv"
        )
        self.tone_cloud_fn = exp_dir.joinpath(
            f"{self.data_io.path_manager.get_today()}_tone_cloud_data.csv"
        )
        self.trial_num = 0
        self.trial_stat = [0, 0, 0]  # number of [correct, incorrect, omission] trials
        self.trial_start = 0
        self.trial_id = 0

        self.tone_played = 0
        self.decision_var = 0
        self.choice = 0
        self.reward_time = 0
        self.curr_iti = 0

    def check_first_day(self) -> bool:
        """
        Check if it is the first day of training for the animal.

        Returns:
            bool: True if today is considered the first day of training, otherwise False.
        """

        MIN_ENTRIES_FOR_TRAINING = 3

        num_entries = sum(1 for _ in self.animal_dir.iterdir())

        if num_entries < MIN_ENTRIES_FOR_TRAINING:
            print("No habituation data or insufficient data found.")
            print("Defaulting to first_day=True")
            return True

        try:
            meta_data = self.data_io.load_meta_data()
            if meta_data.get("procedure", "").startswith("habituation"):
                return True
            else:
                return False
        except (FileNotFoundError, KeyError, ValueError) as e:
            print(f"Error loading metadata: {e}")
            print("Defaulting to first_day=True due to missing or corrupt metadata")
            return True

    def get_stage(self) -> int:
        """
        Get the current stage of training for the animal.

        Returns:
            int: The current stage of training.
        """
        if self.first_day:
            print("Stage: 0")
            return 0

        try:
            meta_data = self.data_io.load_meta_data()
            curr_stage = meta_data.get(
                "curr_stage", 0
            )  # Default to 0 if 'curr_stage' is missing
            stage_advance = meta_data.get(
                "stage_advance", False
            )  # Default to False if 'stage_advance' is missing

            if not stage_advance:
                stage = curr_stage
            else:
                stage = curr_stage + 1

        except (FileNotFoundError, KeyError, ValueError) as e:
            print(f"Error loading metadata: {e}")
            print("Defaulting to stage 0")
            stage = 0

        print(f"Stage: {stage}")
        return stage

    def get_target_cloud(self):
        """
        Determine the current stimulus strength based on the stage, and create the corresponding tone cloud.

        Returns:
            The generated tone cloud.
        """
        if self.task_type == "auditory_2afc":
            stage_selector = {
                0: [self.stim_strength[0]],  # Stage 0, always 100
                1: [self.stim_strength[0]],  # Stage 1, always 100
                2: [self.stim_strength[0], self.stim_strength[1]],  # Stage 2, 100 or 80
                3: [
                    self.stim_strength[0],
                    self.stim_strength[1],
                    self.stim_strength[2],
                ],  # Stage 3, 100, 80, or 70
                4: [
                    self.stim_strength[0],
                    self.stim_strength[1],
                    self.stim_strength[2],
                    self.stim_strength[3],
                ],  # Stage 4, 100, 80, 70 or 60
                5: [
                    self.stim_strength[0],
                    self.stim_strength[1],
                    self.stim_strength[2],
                    self.stim_strength[3],
                ],  # Stage 5, 100, 80, 70 or 60
            }

            if self.stage in stage_selector:
                options = stage_selector[self.stage]
            else:
                print(
                    f"Warning: Stage {self.stage} out of range (0-5), defaulting to stage 0"
                )
                options = stage_selector[0]  # default to stage 0

            self.curr_stim_strength = random.choice(options)

            tgt_octave = 2 if self.trial_id == "high" else 0

            self.cloud = self.stimulus_manager.create_tone_cloud(
                tgt_octave, self.curr_stim_strength
            )

            return self.cloud
        else:
            curr_stim_strength = self.stim_strength[0]
            if self.task_type == "auditory_gonogo":
                tgt_octave = 2 if self.trial_id == "high" else 0
            else:
                tgt_octave = 1
            self.cloud = self.stimulus_manager.create_tone_cloud(
                tgt_octave, curr_stim_strength
            )

            return self.cloud

    def check_quiet_window(self):

        start_pos = self.encoder_data.getValue()  # start position of the wheel
        q_w = self.quiet_window[0] + np.random.exponential(self.quiet_window[1])
        if q_w > 1.5:
            q_w = 1.5
        quite_time = time.time() + q_w
        while True:
            curr_pos = self.encoder_data.getValue()
            if not self.cloud_bool:
                self.cloud = self.get_target_cloud()
                self.cloud_bool = True
            if curr_pos not in range(
                start_pos - self.quite_jitter, start_pos + self.quite_jitter
            ):  # the curr_pos of the wheel is out of allowed range, exit and checker function will be called again
                self.animal_quiet = False
                break
            elif (
                time.time() > quite_time
            ):  # if animal is still for QW, bool to True and exit --> trial will be initialized
                self.animal_quiet = True
                break
            time.sleep(0.001)  # 1 ms sleep, otherwise some threading issue occur
        return self.animal_quiet, self.cloud

    def play_tone(self, tone, duration, amplitude):
        audio = self.stimulus_manager.create_tone(int(tone), duration, amplitude)
        # print(str(tone))
        sd.play(audio, self.stimulus_manager.fs, blocking=True)

    def callback(self, outdata, frames, time, status):
        # callback function for audio stream
        if self.cancel_audio:
            raise sd.CallbackStop()
        outdata[:] = np.column_stack((self.cloud, self.cloud))  # two channels

    def check_disengage(self, criteria_variable):
        if self.task_type == "auditory_2afc":
            sess_median = pd.DataFrame(
                criteria_variable
            ).median()  # median of reaction times of session
            roll_median = (
                pd.DataFrame(criteria_variable).rolling(20).median()
            )  # rolling median (window=20) of reaction times
            if (sess_median[0] * 4) < roll_median.iloc[-1][
                0
            ]:  # check if last roll_median is > 4x the session median todo check if this makes sense, or rather 3x
                self.disengage = True  # set disengage bool to True
            elif roll_median.iloc[-1][0] >= self.response_window:
                self.disengage = True
            else:
                self.disengage = False  # can be reversed (for now..)
        else:
            if (
                np.sum(criteria_variable[-20:]) < 4
            ):  # value of 4 corresponds to 4x moved_wheel responses
                self.disengage = True  # set disengage bool to True
            else:
                self.disengage = False  # can be reversed (for now..)
        return self.disengage

    def run(self):
        while not self.stop:
            self.execute_task()

    def execute_task(self):
        raise NotImplementedError("This method should be implemented by subclasses.")

    def stage_checker(self):
        raise NotImplementedError("This method should be implemented by subclasses.")
