# Supplementary material for: The DMC-Behavior Platform: An Open-Source Framework for Auditory-Guided Perceptual Decision-Making in Head-Fixed Mice
Source: eNeuro. 2025 Apr 8;12(4):ENEURO.0457-24.2025. doi: 10.1523/ENEURO.0457-24.2025 (PMC11984799; doi:10.1523/ENEURO.0457-24.2025)
Supplement: Extended data 1 — DMC-Behavior repository. Download Extended data 1, ZIP file. [file eneuro-12-ENEURO.0457-24.2025-s004.zip › code/tasks/habituation_auditory_tasks.py]

"""
Habituation script for head-fixed mice performing auditory tasks

Aim:
    Habituate animals to setup and being head-fixed. Animals are head-fixed for increasing durations (day 1 = 15 min;
    day 2 = 30 min; day = 45 min). During head-fixation, animals are presented the 'easy' tones and X ul reward (10%
    sucrose) is provided. During habituation the wheel position is fixed.


"""

import random
import time

import sounddevice as sd
from base_auditory_task import BaseAuditoryTask


# %%
class Habituation(BaseAuditoryTask):

    SECONDS = 60
    MICROLITERS = 1000

    STIM_STRENGTH = 100
    PUMP_TIME_ADJUST = 1

    def __init__(self, data_io, exp_dir, procedure, habi_params):
        super().__init__(data_io, exp_dir, procedure)
        self.task_id, habi_day, time_limit = habi_params
        sess_duration = time_limit * self.SECONDS
        self.timeout = time.time() + sess_duration
        reward_size = self.task_prefs[f"reward_size_{self.task_id}"]
        trial_duration = sess_duration / round(self.MICROLITERS / reward_size)
        self.pump_time_after_audio = self.task_prefs["task_prefs"][
            "pump_time_after_audio"
        ]
        iti_duration = trial_duration - self.pump_time_after_audio
        self.iti = [
            iti_duration - (iti_duration / 2),
            iti_duration + (iti_duration / 2),
        ]  # mean of ITI will be iti_duration

    def get_trial(self):
        if self.task_id == "2afc":
            # randomly choose either high vs. low tone trial
            if random.random() < 0.5:
                self.trial_id = "high"
                self.tgt_octave = 2
            else:
                self.trial_id = "low"
                self.tgt_octave = 0
        else:
            self.trial_id = "middle"
            self.tgt_octave = 1
        return self.trial_id

    def get_log_data(self):
        return "{0},{1},{2},{3},{4},{5},{6}\n".format(
            time.time(),
            str(self.trial_num),
            str(self.trial_start),
            str(self.trial_id),
            str(self.tone_played),
            str(self.reward_time),
            str(self.curr_iti),
        )  # todo: 0: time_stamp, 1: trial_num, 2: trial_start, 3: trial_type:, 4: tone_played, 5: tone_duration, 6: reward_given, 7: inter-trial-intervall

    def check_trial_end(self):
        if time.time() > self.timeout:  # max length reach
            mess = "time limit reached, enter 'stop' and take out animal"
            print(mess)
            self.ending_criteria = "max_time"
            self.stop = True

    def execute_task(self):
        self.trial_start = 1
        self.trial_num += 1
        self.trial_id = self.get_trial()
        self.logger.log_trial_data(self.get_log_data())
        self.trial_start = 0
        self.cloud = self.stimulus_manager.create_tone_cloud(
            self.tgt_octave, self.STIM_STRENGTH
        )

        timeout = time.time() + self.pump_time_after_audio
        with sd.OutputStream(
            samplerate=self.stimulus_manager.fs,
            blocksize=len(self.cloud),
            channels=2,
            dtype="int16",
            latency="low",
            callback=self.callback,
        ):
            while True:
                if (
                    time.time() > timeout
                ):  # omission trials: no response in response window
                    self.cancel_audio = True
                    self.reward_system.trigger_reward(
                        self.logger, self.PUMP_TIME_ADJUST
                    )
                    break
        self.cancel_audio = False
        self.curr_iti = random.uniform(self.iti[0], self.iti[1])
        time.sleep(self.curr_iti)  # inter-trial-interval
        self.logger.log_trial_data(self.get_log_data())
        print("\ntrial number: ", self.trial_num, end="")
        self.check_trial_end()
