# Supplementary material for: The DMC-Behavior Platform: An Open-Source Framework for Auditory-Guided Perceptual Decision-Making in Head-Fixed Mice
Source: eNeuro. 2025 Apr 8;12(4):ENEURO.0457-24.2025. doi: 10.1523/ENEURO.0457-24.2025 (PMC11984799; doi:10.1523/ENEURO.0457-24.2025)
Supplement: Extended data 1 — DMC-Behavior repository. Download Extended data 1, ZIP file. [file eneuro-12-ENEURO.0457-24.2025-s004.zip › code/tasks/managers/data_io.py]

import json
from pathlib import Path


class DataIO:
    DROID_SETTINGS = "droid_settings"

    def __init__(self, path_manager, task_type: str):
        """
        Initialize with a base directory and task type.
        Parameters:
            base_dir (Path): todo: change
            task_type (str): The type of task for this handler.
            animal_id (str): ID of the animal.
        """
        self.path_manager = path_manager
        self.task_type = task_type
        self.animal_dir = self.path_manager.check_dir()

    def load_droid_setting(self) -> dict:
        """Load droid settings from a JSON file."""
        droid_prefs_path = self.path_manager.base_dir.joinpath(
            self.DROID_SETTINGS, "droid_prefs.json"
        )
        if droid_prefs_path.exists():
            with open(droid_prefs_path, "r") as f:
                return json.load(f)
        else:
            print(f"Warning: {droid_prefs_path} not found.")
            return {}

    def load_task_prefs(self) -> dict:
        """Load task preferences for a given task type."""
        task_prefs_path = self.path_manager.base_dir.joinpath(
            self.DROID_SETTINGS, f"{self.task_type}_prefs.json"
        )
        if task_prefs_path.exists():
            with open(task_prefs_path, "r") as f:
                return json.load(f)
        else:
            print(f"Warning: {task_prefs_path} not found.")
            return {}

    def load_pump_calibration(self) -> int:
        """Load the most recent pump calibration value."""
        pump_cali_dir = self.path_manager.base_dir.joinpath(
            "data", "pump_calibration"
        )  # directory with stored pump calibration data
        try:
            pump_cali_fn = sorted([f for f in pump_cali_dir.glob("*.json")])[
                -1
            ]  # load last, most recent file
            with open(pump_cali_fn, "r") as fn:
                pump_dict = json.load(fn)
            pump_time = [v for v in pump_dict.values()][0]
        except IndexError:
            print(
                "no pump calibration data found! a default value of 50 ms equaling the delivery 1 ul will be used. "
                "perform pump calibration to use correct values."
            )
            pump_time = 50
        return pump_time

    def load_response_matrix(self, in_task: bool = False) -> tuple:
        """Load the response matrix for a given animal ID."""

        response_matrix_path = self.animal_dir.joinpath(
            f"{self.animal_dir.stem}_response_matrix.json"
        )
        pre_reversal = True
        if response_matrix_path.exists():
            with open(response_matrix_path, "r") as f:
                response_matrix = json.load(f)
            if pre_reversal:
                response_matrix = response_matrix["pre_reversal"]
            else:
                response_matrix = response_matrix["post_reversal"]
            return response_matrix, pre_reversal
        else:
            print(
                f"Warning: Response matrix for animal {self.animal_dir.stem} not found."
            )
            return {}, pre_reversal

    def load_meta_data(self) -> dict:
        # load meta data from last day
        last_exp_day = sorted(
            [day for day in self.animal_dir.iterdir() if day.is_dir()]
        )[-1]
        last_exp_id = sorted(
            [exp_id for exp_id in last_exp_day.iterdir() if exp_id.is_dir()]
        )[-1]
        try:
            meta_data_file = [f for f in last_exp_id.glob("*_meta-data.json")][0]
            with open(meta_data_file) as fn:
                meta_data = json.load(fn)
        except IndexError:
            print(
                f"WARNING - no meta_data file found on {last_exp_day.parts[-1]} -- trying to load previous day"
            )
            last_exp_day = sorted(
                [day for day in self.animal_dir.iterdir() if day.is_dir()]
            )[-2]
            last_exp_id = sorted(
                [exp_id for exp_id in last_exp_day.iterdir() if exp_id.is_dir()]
            )[-1]
            try:
                meta_data_file = [f for f in last_exp_id.glob("*_meta-data.json")][0]
                with open(meta_data_file) as fn:
                    meta_data = json.load(fn)
            except IndexError:
                print("no meta data on two successive days! using default meta data:")
                task_prefs = self.load_task_prefs()
                meta_data = {
                    "animal_id": self.animal_dir.parts[-1],
                    "droid": "dummy",
                    "procedure": self.task_type,
                    "# trials": 0,
                    "trial_statistics": [0, 0, 0],
                    "pump_duration": task_prefs["task_prefs"]["pump_duration"][0],
                    "bias_correction": False,
                    "ITI_range": task_prefs["task_prefs"]["inter_trial_interval"],
                    "pre_reversal": True,
                    "ending_criteria": "disengagement",
                    "curr_stage": 0,
                    "stage_advance": False,
                }
        return meta_data

    def store_pref_data(self, exp_dir: Path) -> None:
        """Store preference data for the session."""
        droid_prefs = self.load_droid_setting()
        task_prefs = self.load_task_prefs()
        save_path = exp_dir.joinpath(f"droid_and_task_prefs.json")
        with open(save_path, "w") as f:
            json.dump(
                {"droid_prefs": droid_prefs, "task_prefs": task_prefs}, f, indent=4
            )

    def store_meta_data(
        self,
        droid,
        start_time,
        end_time,
        exp_dir,
        task_obj,
        sync_bool,
        camera_bool,
        ending_criteria=None,
        procedure="not specified",
        pre_reversal="not specified",
        habi_day=None,
        experimenter="not specified",
    ):
        """Store metadata for the session in a JSON file."""
        meta_data = {
            "animal_id": self.animal_dir.stem,
            "droid": droid,
            "experimenter": experimenter,
            "procedure": procedure,
            "date": self.path_manager.get_today(),
            "start": start_time,
            "end": end_time,
            "2p_sync_record": sync_bool,
            "camera_data": camera_bool,
            "# trials": getattr(task_obj, "trial_num", "not specified"),
            "pump_duration": int(getattr(task_obj, "pump_duration", 0)),
            "ITI_range": getattr(task_obj, "iti", "not specified"),
        }

        # Update metadata based on procedure type
        if procedure == "habituation_auditory_tasks":
            meta_data.update(
                {
                    "habi_day": habi_day,
                }
            )
        elif procedure == "auditory_2afc":
            meta_data.update(
                {
                    "trial_statistics": getattr(
                        task_obj, "trial_stat", "not specified"
                    ),
                    "bias_correction": getattr(
                        task_obj, "bias_correction", "not specified"
                    ),
                    "pre_reversal": pre_reversal,
                    "ending_criteria": ending_criteria,
                    "curr_stage": getattr(task_obj, "stage", "not specified"),
                    "stage_advance": getattr(
                        task_obj, "stage_advance", "not specified"
                    ),
                }
            )
        elif procedure == "auditory_gonogo":
            meta_data.update(
                {
                    "trial_statistics": getattr(
                        task_obj, "trial_stat", "not specified"
                    ),
                    "pre_reversal": pre_reversal,
                    "reversal_advance": False,  # todo: implement logic for this based on performance criteria
                    "ending_criteria": ending_criteria,
                    "curr_stage": getattr(task_obj, "stage", "not specified"),
                    "stage_advance": getattr(
                        task_obj, "stage_advance", "not specified"
                    ),
                }
            )
        else:
            # General case for other procedures
            meta_data.update(
                {
                    "trial_statistics": getattr(
                        task_obj, "trial_stat", "not specified"
                    ),
                    "ending_criteria": ending_criteria,
                    "curr_stage": getattr(task_obj, "stage", "not specified"),
                    "stage_advance": getattr(
                        task_obj, "stage_advance", "not specified"
                    ),
                }
            )

        meta_data_path = exp_dir.joinpath(
            f"{self.path_manager.get_today()}_{self.animal_dir.stem}_meta-data.json"
        )
        with open(meta_data_path, "w") as f:
            json.dump(meta_data, f, indent=4)

    def load_trial_header(self):
        """
        Dummy function to load headers for trial data files for tasks
        :param task_id: str
        :return: trial_header: list
        """
        if "2afc" in self.task_type:
            trial_header = [
                "time",
                "trial_num",
                "trial_start",
                "trial_type",
                "stim_strength",
                "tone_onset",
                "decision",
                "choice",
                "reward_time",
                "inter_trial_intervall",
                "block",
            ]
        else:  # detection and gonogo
            trial_header = [
                "time",
                "trial_num",
                "trial_start",
                "trial_type",
                "tone_onset",
                "decision",
                "choice",
                "left_right",
                "reward_time",
                "inter_trial_intervall",
            ]
        return trial_header
