# Supplementary material for: The DMC-Behavior Platform: An Open-Source Framework for Auditory-Guided Perceptual Decision-Making in Head-Fixed Mice
Source: eNeuro. 2025 Apr 8;12(4):ENEURO.0457-24.2025. doi: 10.1523/ENEURO.0457-24.2025 (PMC11984799; doi:10.1523/ENEURO.0457-24.2025)
Supplement: Extended data 1 — DMC-Behavior repository. Download Extended data 1, ZIP file. [file eneuro-12-ENEURO.0457-24.2025-s004.zip › code/tasks/managers/logger.py]

import time


# Logger class for logging experimental data
class Logger:
    def __init__(self, data_io, exp_dir):
        self.exp_dir = exp_dir
        self.trial_data_fn = exp_dir.joinpath(
            f"{data_io.path_manager.get_today()}_trial_data.csv"
        )
        self.pump_log = exp_dir.joinpath(
            f"{data_io.path_manager.get_today()}_pump_data.csv"
        )

    def log_trial_data(self, trial_info):
        with open(self.trial_data_fn, "a") as log:
            log.write(trial_info)

    def log_pump_data(self, pump_duration):
        with open(self.pump_log, "a") as log:
            log.write(f"{time.time()},{pump_duration}\n")
