# Supplementary material for: The DMC-Behavior Platform: An Open-Source Framework for Auditory-Guided Perceptual Decision-Making in Head-Fixed Mice
Source: eNeuro. 2025 Apr 8;12(4):ENEURO.0457-24.2025. doi: 10.1523/ENEURO.0457-24.2025 (PMC11984799; doi:10.1523/ENEURO.0457-24.2025)
Supplement: Extended data 1 — DMC-Behavior repository. Download Extended data 1, ZIP file. [file eneuro-12-ENEURO.0457-24.2025-s004.zip › code/tasks/managers/reward_system.py]

import time

import pandas as pd
import RPi.GPIO as GPIO


# Reward System class for managing reward dispensing
class RewardSystem:
    # todo have something here for pullup or pulldown
    def __init__(
        self, data_io, task_type, droid_settings, task_prefs, first_day, stage
    ):
        self.data_io = data_io
        self.animal_dir = data_io.animal_dir
        self.task_prefs = task_prefs
        self.first_day = first_day
        self.stage = stage
        self.pump_time = self.data_io.load_pump_calibration()
        self.pump_min_max = [
            p * self.pump_time for p in self.task_prefs["task_prefs"]["reward_size"]
        ]
        self.pump_duration = self.get_pump_duration()
        self.pump = droid_settings["pin_map"]["OUT"]["pump"]
        GPIO.setwarnings(False)
        GPIO.setmode(GPIO.BCM)
        GPIO.setup(self.pump, GPIO.OUT)

    def get_pump_duration(self) -> int:
        # Early return for first day and stage 0 scenarios
        if self.first_day or self.stage == 0:
            return self._get_max_pump_duration()

        pump_data = self._load_previous_pump_data()

        if pump_data.empty:
            print("No previous records of pump duration found, defaulting to max")
            return self._get_max_pump_duration()

        pump_duration = self._calculate_pump_duration_from_data(pump_data)
        print(f"pump_duration: {pump_duration}")
        return pump_duration

    def _get_max_pump_duration(self) -> int:
        """Return the maximum allowed pump duration."""
        return self.pump_min_max[0]

    def _get_min_pump_duration(self) -> int:
        """Return the minimum allowed pump duration."""
        return self.pump_min_max[1]

    def _load_previous_pump_data(self) -> pd.DataFrame:
        """Load previous pump duration data from CSV files in the last experimental directory."""
        pump_data = pd.DataFrame()
        pump_data_header = ["time", "pump_duration"]

        try:
            last_exp_day = sorted(
                [day for day in self.animal_dir.iterdir() if day.is_dir()]
            )[-1]
            last_exp_list = sorted(
                [exp_id for exp_id in last_exp_day.iterdir() if exp_id.is_dir()]
            )

            for exp_dir in last_exp_list:
                pump_data_fn = exp_dir.joinpath(f"{exp_dir.parts[-2]}_pump_data.csv")
                if pump_data_fn.exists():
                    temp_df = pd.read_csv(pump_data_fn, names=pump_data_header)
                    pump_data = pd.concat((pump_data, temp_df), ignore_index=True)

        except IndexError:
            print("No experimental directories found")

        return pump_data

    def _calculate_pump_duration_from_data(self, pump_data: pd.DataFrame) -> int:
        """Calculate the pump duration based on previous pump data."""
        if pump_data["pump_duration"].max() == pump_data["pump_duration"].min():
            return self._adjust_pump_duration(pump_data)
        else:
            return pump_data["pump_duration"].min()

    def _adjust_pump_duration(self, pump_data: pd.DataFrame) -> int:
        """Adjust the pump duration based on reward amount criteria."""
        amount_reward = pump_data["pump_duration"].sum() / self.pump_time
        prev_pump_duration = pump_data["pump_duration"].min()

        if amount_reward >= 1000:
            pump_duration = prev_pump_duration - (
                self.pump_time / 10
            )  # Decrease by 0.1 ul = 5 ms
        else:
            pump_duration = prev_pump_duration + (
                self.pump_time / 10
            )  # Increase by 0.1 ul = 5 ms

        pump_duration = min(
            max(pump_duration, self._get_min_pump_duration()),
            self._get_max_pump_duration(),
        )
        return pump_duration

    def trigger_reward(self, logger, pump_time_adjust):

        GPIO.output(self.pump, GPIO.HIGH)
        curr_pump_duration = int(self.pump_duration * pump_time_adjust)
        logger.log_pump_data(curr_pump_duration)
        time.sleep(curr_pump_duration / 1000)
        GPIO.output(self.pump, GPIO.LOW)
