# Supplementary material for: The DMC-Behavior Platform: An Open-Source Framework for Auditory-Guided Perceptual Decision-Making in Head-Fixed Mice
Source: eNeuro. 2025 Apr 8;12(4):ENEURO.0457-24.2025. doi: 10.1523/ENEURO.0457-24.2025 (PMC11984799; doi:10.1523/ENEURO.0457-24.2025)
Supplement: Extended data 1 — DMC-Behavior repository. Download Extended data 1, ZIP file. [file eneuro-12-ENEURO.0457-24.2025-s004.zip › code/tasks/managers/utils/encoder.py]

# Class to monitor a rotary encoder and update a value.  You can either read the value when you need it, by calling getValue(), or
# you can configure a callback which will be called whenever the value changes.
# adapted from: https://github.com/nstansby/rpi-rotary-encoder-python

import RPi.GPIO as GPIO


class Encoder:

    def __init__(self, leftPin, rightPin, callback=None):
        self.leftPin = leftPin
        self.rightPin = rightPin
        self.value = 0
        self.state = "00"
        self.direction = None
        self.callback = callback
        GPIO.setmode(GPIO.BCM)
        GPIO.setup(self.leftPin, GPIO.IN, pull_up_down=GPIO.PUD_DOWN)
        GPIO.setup(self.rightPin, GPIO.IN, pull_up_down=GPIO.PUD_DOWN)
        GPIO.add_event_detect(self.leftPin, GPIO.BOTH, callback=self.transitionOccurred)
        GPIO.add_event_detect(
            self.rightPin, GPIO.BOTH, callback=self.transitionOccurred
        )

    def transitionOccurred(self, channel):
        p1 = GPIO.input(self.leftPin)
        p2 = GPIO.input(self.rightPin)
        newState = "{}{}".format(p1, p2)

        if self.state == "00":  # Resting position
            if newState == "01":  # Turned right 1
                self.direction = "R"
            elif newState == "10":  # Turned left 1
                self.direction = "L"

        elif self.state == "01":  # R1 or L3 position
            if newState == "11":  # Turned right 1
                self.direction = "R"
            elif newState == "00":  # Turned left 1
                if self.direction == "L":
                    self.value = self.value - 1
                    if self.callback is not None:
                        self.callback(self.value)

        elif self.state == "10":  # R3 or L1
            if newState == "11":  # Turned left 1
                self.direction = "L"
            elif newState == "00":  # Turned right 1
                if self.direction == "R":
                    self.value = self.value + 1
                    if self.callback is not None:
                        self.callback(self.value)

        else:  # self.state == "11"
            if newState == "01":  # Turned left 1
                self.direction = "L"
            elif newState == "10":  # Turned right 1
                self.direction = "R"
            elif (
                newState == "00"
            ):  # Skipped an intermediate 01 or 10 state, but if we know direction then a turn is complete
                if self.direction == "L":
                    self.value = self.value - 1
                    if self.callback is not None:
                        self.callback(self.value)
                elif self.direction == "R":
                    self.value = self.value + 1
                    if self.callback is not None:
                        self.callback(self.value)

        self.state = newState

    def getValue(self):
        return self.value
