# Supplementary material for: The DMC-Behavior Platform: An Open-Source Framework for Auditory-Guided Perceptual Decision-Making in Head-Fixed Mice
Source: eNeuro. 2025 Apr 8;12(4):ENEURO.0457-24.2025. doi: 10.1523/ENEURO.0457-24.2025 (PMC11984799; doi:10.1523/ENEURO.0457-24.2025)
Supplement: Extended data 1 — DMC-Behavior repository. Download Extended data 1, ZIP file. [file eneuro-12-ENEURO.0457-24.2025-s004.zip › code/tasks/managers/utils/sync_pulse.py]

"""
Class to monitor sync pulses, e.g. from 2P, camera or behavioral setups with raspberry pi

November 2021 - FJ
"""

import RPi.GPIO as GPIO

# class Sync_Pulse:
#     def __init__(self, sync_pin, callback=None):
#         self.sync_pin = sync_pin  # GPIO pin on raspi
#         self.value = 0  # start with 0 as beginning of trial pin should be low
#         self.callback = callback  # optional callback to trigger on rising edge
#         GPIO.setup(self.sync_pin, GPIO.IN, pull_up_down=GPIO.PUD_DOWN)  # initialize pin as input pin
#         GPIO.add_event_detect(self.sync_pin, GPIO.RISING, callback=self.transition_occurred)  # detect only rising edge
#
#     def transition_occurred(self):
#         # Trigger callback on rising edge
#         if self.callback is not None:
#             self.callback()

class Sync_Pulse:

    def __init__(self, sync_pin, callback=None):
        self.sync_pin = sync_pin  # GPIO pin on raspi
        self.value = 0  # start with 0 as beginning of trial pin should be low
        self.callback = callback  # optional, not integrated at the momement
        GPIO.setup(
            self.sync_pin, GPIO.IN, pull_up_down=GPIO.PUD_DOWN
        )  # initialize pin as input pin
        GPIO.add_event_detect(
            self.sync_pin, GPIO.BOTH, callback=self.transition_occured
        )  # monitor transitions at pin (high/low)

    def transition_occured(self, channel):
        # once transition occurs high-low, low-high, change the value to either 0 or 1
        if self.value == 0:
            self.value = 1
        elif self.value == 1:
            self.value = 0
        if self.callback is not None:  # not integrated at the momement
            self.callback(self.value)

    def get_value(self):
        return self.value
