# Supplementary material for: The DMC-Behavior Platform: An Open-Source Framework for Auditory-Guided Perceptual Decision-Making in Head-Fixed Mice
Source: eNeuro. 2025 Apr 8;12(4):ENEURO.0457-24.2025. doi: 10.1523/ENEURO.0457-24.2025 (PMC11984799; doi:10.1523/ENEURO.0457-24.2025)
Supplement: Extended data 1 — DMC-Behavior repository. Download Extended data 1, ZIP file. [file eneuro-12-ENEURO.0457-24.2025-s004.zip › code/tasks/managers/utils/utils.py]

"""
Helper functions for dmc-behavior tasks

FJ
"""

import math
import os

import asciichartpy as acp
import pandas as pd

# %% general/random functions


def start_option(device):
    """
    Function for setting options of whether to trigger camera frames/record pulses from 2p
    input: device (str) - name and function of device one wants to trigger/record
    :return: booleans for recording y/n
    """
    if device == "sync_pulse":
        question_str = "do you record sync pulses from the 2p? y/n:"
    elif device == "camera_trigger":
        question_str = "do you want to trigger camera frames? y/n:"
    else:
        print("Error: device needs to be either 'sync_pulse' or 'camera_trigger'")
        return
    d_b = input(question_str)

    while True:
        if d_b == "y":
            device_bool = True
            break
        elif d_b == "n":
            device_bool = False
            break
        else:
            print("please enter 'y' or 'n'")
        d_b = input(question_str)
    return device_bool


def plot_behavior_terminal(data_io, exp_dir):
    """
    Function to plot behavioral performance of animal after session in terminal
    :param exp_dir: Path
    :param trial_data_header: list
    """
    # load the trial data
    trial_data_file = exp_dir.joinpath(
        f"{data_io.path_manager.get_today()}_trial_data.csv"
    )
    trial_data_header = data_io.load_trial_header()
    df = pd.read_csv(trial_data_file)
    trial_data = pd.read_csv(trial_data_file, names=trial_data_header)
    trial_times = trial_data[trial_data["trial_start"] == 1].reset_index()
    # correct choices
    c = trial_times["choice"].copy()
    c[c != "correct"] = 0
    c[c == "correct"] = 100
    c_mean = c.rolling(10).mean().fillna(0)
    # incorrect
    i = trial_times["choice"].copy()
    i[i != "incorrect"] = 0
    i[i == "incorrect"] = 100
    i_mean = i.rolling(10).mean().fillna(0)
    # omission
    o = trial_times["choice"].copy()
    o[o != "undecided"] = 0
    o[o == "undecided"] = 100
    o_mean = o.rolling(10).mean().fillna(0)

    t_size = os.get_terminal_size().columns  # size of terminal to adjust for plotting
    scale_factor = math.ceil(len(c_mean) / t_size)
    plot_series = [
        c_mean[::scale_factor].to_list(),
        i_mean[::scale_factor].to_list(),
        o_mean[::scale_factor].to_list(),
    ]  # only plot every nth value, depending on terminal size, to avoid that plotting is messed up by breaking on columns
    config = {
        "height": 10,
        "format": "{:8.0f}",
        "colors": [acp.green, acp.red, acp.lightgray],
    }  # correct is green, incorrect is red, omission gray
    print(acp.plot(series=plot_series, cfg=config))

    # print also some basic performance info
    print(trial_times["choice"][1:].value_counts().to_string())
    print(trial_times["trial_type"][1:].value_counts().to_string())
    print(trial_times["decision"][1:].value_counts().to_string())

    # print the total consumed volume
    pump_data_header = ["time", "pump_duration"]
    pump_data_file = exp_dir.joinpath(
        f"{data_io.path_manager.get_today()}_pump_data.csv"
    )
    pump_data = pd.read_csv(pump_data_file, names=pump_data_header)
    pump_time = data_io.load_pump_calibration()
    amount_reward = pump_data["pump_duration"].sum() / pump_time
    print("Amount consumed total volume: " + str(amount_reward))


# %% utils for habituation


def get_habi_task():
    p_r = input("2afc task (no assumes gonogo/detection)? y/n:")
    while True:
        if p_r == "y":
            task = "2afc"
            break
        elif p_r == "n":
            task = "gonogo"
            break
        else:
            print("please enter 'y' or 'n'")
        p_r = input("2afc task (no assumes gonogo/detection)? y/n:")
    return task


def habi_time_limit():
    """
    Function to set the day of habituation and return the time limit (day 1: 15 min; day 2: 30 min; day 3: 60 min)
    to automatically terminate the script
    :return: habi_day: int
    :return: time_limit: int
    """

    question_str = "what day of habituation is it (1/2/3)?:"
    habi_day = int(input(question_str))
    while True:
        if habi_day == 1:
            time_limit = 15  # min
            break
        elif habi_day == 2:
            time_limit = 30  # min
            break
        elif habi_day == 3:
            time_limit = 45  # min
            break
        else:
            print("please enter only the int (1, 2 or 3)")
        habi_day = input(question_str)

    return habi_day, time_limit


# %% helpers for 2afc task
