# Supplementary material for: The DMC-Behavior Platform: An Open-Source Framework for Auditory-Guided Perceptual Decision-Making in Head-Fixed Mice
Source: eNeuro. 2025 Apr 8;12(4):ENEURO.0457-24.2025. doi: 10.1523/ENEURO.0457-24.2025 (PMC11984799; doi:10.1523/ENEURO.0457-24.2025)
Supplement: Extended data 1 — DMC-Behavior repository. Download Extended data 1, ZIP file. [file eneuro-12-ENEURO.0457-24.2025-s004.zip › code/test_read.py]

import RPi.GPIO as GPIO
import time

pin = 23


GPIO.setmode(GPIO.BCM)
# GPIO.setup(pin, GPIO.IN, pull_up_down=GPIO.PUD_UP)
GPIO.setup(pin,GPIO.IN)
time.sleep(0.5)
while True:
   print(GPIO.input(pin))

"""
import pigpio
import time

pi1 = pigpio.pi()
while True:
    print(pi1.read(18))  # use GPIO numbering
"""
