# Supplementary material for: The DMC-Behavior Platform: An Open-Source Framework for Auditory-Guided Perceptual Decision-Making in Head-Fixed Mice
Source: eNeuro. 2025 Apr 8;12(4):ENEURO.0457-24.2025. doi: 10.1523/ENEURO.0457-24.2025 (PMC11984799; doi:10.1523/ENEURO.0457-24.2025)
Supplement: Extended data 1 — DMC-Behavior repository. Download Extended data 1, ZIP file. [file eneuro-12-ENEURO.0457-24.2025-s004.zip › docs/DMC-Behavior-Platform_parts-list.xlsx]

## Sheet: Tabellenblatt1
Category	QT	Item		Supplier	Price (SEK)	Price total	Notes	Link
Liquid reward delivery	1	pump (incl. tubing)	CI.80204E-0.5	Campden Instruments	5562.96	5562.96	discontinued? follow-up item: CI.80204A
	1	power plug for pump	RND 320-00089	ELFA DISTRELEC	236.25	236.25	used: RND 320-00040	https://www.elfa.se/en/desktop-power-supply-unit-240vac-1a-36w-iec-60320-c8-mm-barrel-plug-rnd-rnd-320-00089/p/30163306?trackQuery=24%20vdc%201.5%20a%2036%20w&pos=5&origPos=1&origPageSize=50&track=true&sid=ZG6rDAK6uW&itemList=search
	1	licking spout	Cannula Luerlock 0.9 mm (20 pieces)	Ivoclar	150	150		https://www.ivoclar.com/en_au/shop/p/clinicalaccessories/cannulaluerlock09mmblack20/p/634849
	2	posts for licking spout	MS05R/M	Thorlabs	70	140		https://www.thorlabs.com/thorproduct.cfm?partnumber=MS05R/M
	1	post holder (for licking spout)	PH50/M	Thorlabs	90	90		https://www.thorlabs.com/thorproduct.cfm?partnumber=PH50/M#ad-image-0
	1	angled post holder	RA90/M	Thorlabs	108	108		https://www.thorlabs.com/thorproduct.cfm?partnumber=RA90/M
Speaker system	2	speaker case	custom (stl file in git repo)	Shapeways	50	100	**
	2	speaker	K 28 WP - 8 Ohm - Miniature Speaker 28mm 1W 8Ohm 75dB, Visaton (cat. no.: 130-18-134)	ELFA DISTRELEC	82.71	165.42		https://www.elfa.se/en/miniature-speaker-28mm-1w-8ohm-75db-visaton-28-wp-ohm/p/13018134
	1	speaker cable	C1362.21.01 (15 m spool, ~2 m per setup required)	Digikey	150.1	150.1		https://www.digikey.se/sv/products/detail/prysmian-group/C1362-21-01/5461650
Head-fixation setup	1	breadboard	MB3030/M	Thorlabs	1724	1724		https://www.thorlabs.com/thorproduct.cfm?partnumber=MB3030/M
	1	post holder (for head-bar)	PH30/M	Thorlabs	82	82		https://www.thorlabs.com/thorproduct.cfm?partnumber=PH30/M#ad-image-0
	1	posts for headbar-holder	MS1R/M	Thorlabs	74	74		https://www.thorlabs.com/thorproduct.cfm?partnumber=MS1R/M
	1	posts for headbar-holder	MS1.5R/M	Thorlabs	77	77		https://www.thorlabs.com/thorproduct.cfm?partnumber=MS1.5R/M
	1	angled post holder	RA90/M	Thorlabs	108	108		https://www.thorlabs.com/thorproduct.cfm?partnumber=RA90/M
	1	steering wheel	Wheel 43.2mm D. x 18mm - Flush Axle Stem with Black Tire 62.4 x 20 S (86652 / 32019)	BrickLink	46.5	46.5		https://www.bricklink.com/v2/catalog/catalogitem.page?P=86652c01
	1	wheel/encoder coupler	IBL	Shapeways	50	50	*	https://figshare.com/articles/preprint/A_standardized_and_reproducible_method_to_measure_decision-making_in_mice_Appendix_3_IBL_protocol_for_setting_up_the_behavioral_training_rig/11634732
	1	screws to connect encoder/mouse holder	SH3M5 (50 pieces, 3 need per rig)	Thorlabs	109	109		https://www.thorlabs.com/thorproduct.cfm?partnumber=SH3M5
	1	mouse holder	IBL	Shapeways	2000	2000	*	https://figshare.com/articles/preprint/A_standardized_and_reproducible_method_to_measure_decision-making_in_mice_Appendix_3_IBL_protocol_for_setting_up_the_behavioral_training_rig/11634732
	1	mouse cover	IBL	Shapeways	200	200	*	https://figshare.com/articles/preprint/A_standardized_and_reproducible_method_to_measure_decision-making_in_mice_Appendix_3_IBL_protocol_for_setting_up_the_behavioral_training_rig/11634732
	1	mouse poop tray	IBL	Shapeways	250	250	*	https://figshare.com/articles/preprint/A_standardized_and_reproducible_method_to_measure_decision-making_in_mice_Appendix_3_IBL_protocol_for_setting_up_the_behavioral_training_rig/11634732
	1	rotary encoder	05.2400.1122.1024 - Rotary Encoder 1024 PPR 24V 12000min-1 Flange Mount IP64 / IP65 PVC Cable, Radial 2400 Series, Kübler	ELFA DISTRELEC	2661.25	2661.25		https://www.elfa.se/en/rotary-encoder-1024-ppr-24v-12000min-sup-sup-flange-mount-ip64-ip65-pvc-cable-radial-2400-series-kuebler-05-2400-1122-1024/p/13759630?cq_src=google_ads&cq_cmp=20379349348&cq_con=150642932879&cq_term=05.2400.1122.1024&cq_med=&cq_plac=&cq_net=g&cq_pos=&cq_plt=gp&gad_source=1&gclid=CjwKCAiAopuvBhBCEiwAm8jaMcLMn88NS-Ugp82nm477Vm0o3DZ0oNH_NVsneyd2pdnT3Upy-9dwQRoCL7gQAvD_BwE&gcls…
Raspberry Pi	1	Raspberry Pi 4 Model B			700	700		https://www.raspberrypi.com/products/raspberry-pi-4-model-b/?variant=raspberry-pi-4-model-b-4gb
	1	SSD card	16GB Premium microSDHC Memory Card	Verbatim	100	100		https://www.123ink.se/Verbatim-Micro-SDHC-minneskort-adapter-16GB-klass-10-Verbatim-44082-i85522-t2270295.html?gad_source=1&gclid=CjwKCAjwouexBhAuEiwAtW_Zx5WeHO8vj0LveziAYyAhmLWtl6WiZM3TPyAnMfT8caBO6v4WIncl_BoCMlAQAvD_BwE
	1	HiFiBerry Amp2		HifiBerry	500	500		https://www.hifiberry.com/shop/boards/hifiberry-amp2/
	1	power plug for HiFiBerry Amp2	HiFiBerry 20V/80W power supply	HifiBerry	250	250		https://www.hifiberry.com/shop/accessories/power-hifiberry-80/
Wiring	1	silicon electrical wires	silicon electrical wires	amazon.se	229.8	229.8		https://www.amazon.se/mm%C2%B2-kroktr%C3%A5dar-elektronikkit-koppartr%C3%A5d-g%C3%B6r-det-sj%C3%A4lv/dp/B08BZKM7R5/ref=asc_df_B08BZKM7R5/?tag=shpngadsglede-21&linkCode=df0&hvadid=476459122732&hvpos=&hvnetw=g&hvrand=6277703852982774701&hvpone=&hvptwo=&hvqmt=&hvdev=c&hvdvcmdl=&hvlocint=&hvlocphy=1012227&hvtargid=pla-936782782990&mcid=77b6fb936d66327abb3e60b8eac8d08a&th=1
	1	jumper cables		amazon.se	89.99	89.99		silicon electrical wires
	1	transistor	TIP120	ELFA DISTRELEC	14.48	14.48		https://www.elfa.se/sv/darlington-transistor-to-220ab-npn-60v-st-tip120/p/30170908?trackQuery=tip120&pos=5&origPos=1&origPageSize=50&track=true&sid=QNVmstHlvl&itemList=search
	1	push button	Knappar PCB sortiment (12 pieces)	electrokit.com	99	99		https://www.electrokit.com/knappar-pcb-sortiment-12st?gad_source=1&gclid=CjwKCAjwouexBhAuEiwAtW_ZxwO0DK019Qo5PSff1aPZwahPsNPCNpMdXNXFm-In9cOpyhVCcnp50hoCqscQAvD_BwE
	1	heat shrinking tubings		temu	78.29	78.29		https://www.temu.com/kuiper/dn9.html?subj=downloadable-ads-shopping&_bg_fs=1&_p_jump_id=841&_x_vst_scene=adg&goods_id=601099512962329&sku_id=17592193689860&adg_ctx=a-138383fb~c-ec35000b~f-cc9521ff&_x_ads_sub_channel=shopping&_p_rfs=1&_x_ns_prz_type=-1&_x_ns_sku_id=17592193689860&mrk_rec=1&_x_ads_channel=google&_x_gmc_account=762712684&_x_login_type=Google&_x_ads_account=3261471670&_x_ads_set=2102…
	1	breadboard	Solderless Breadboard 400 tie-points	electrokit.com	49	49		https://www.electrokit.com/en/kopplingsdack-400-anslutningar
					Total:	16195
* = price adapted from IBL
** = price estimate
Things assumed to be present		soldering equipment (solder, soldering iron)
		glue/glue gun
		M6 screws	HW-KIT2/M M6 x 1.0 Cap Screw and Hardware Kit
		Hex Key set	TC3/M Metric Kit Contents
		Head-fixation system (connector and head-bars)
