# Supplementary material for: The DMC-Behavior Platform: An Open-Source Framework for Auditory-Guided Perceptual Decision-Making in Head-Fixed Mice
Source: eNeuro. 2025 Apr 8;12(4):ENEURO.0457-24.2025. doi: 10.1523/ENEURO.0457-24.2025 (PMC11984799; doi:10.1523/ENEURO.0457-24.2025)
Supplement: Extended data 1 — DMC-Behavior repository. Download Extended data 1, ZIP file. [file eneuro-12-ENEURO.0457-24.2025-s004.zip › docs/requirements.txt]

asciichartpy==1.5.25
cffi==1.15.0
joblib==1.2.0
numpy==1.21.5
pandas==1.3.5
pip==18.1
# pkg-resources==0.0.0
pycparser==2.21
python-dateutil==2.8.2
pytz==2021.3
RPi.GPIO==0.7.1
scikit-learn==1.0.2
scipy==1.7.3
setuptools==40.8.0
six==1.16.0
sounddevice==0.4.4
threadpoolctl==3.1.0
