# Supplementary material for: The DMC-Behavior Platform: An Open-Source Framework for Auditory-Guided Perceptual Decision-Making in Head-Fixed Mice
Source: eNeuro. 2025 Apr 8;12(4):ENEURO.0457-24.2025. doi: 10.1523/ENEURO.0457-24.2025 (PMC11984799; doi:10.1523/ENEURO.0457-24.2025)
Supplement: Extended data 1 — DMC-Behavior repository. Download Extended data 1, ZIP file. [file eneuro-12-ENEURO.0457-24.2025-s004.zip › droid_settings/auditory_2afc_prefs.json]

 {
  "task_prefs": {
        "low_octave": [36, 47, 12],
        "middle_octave": [48, 59, 12],
        "high_octave": [60, 71, 12],
        "tone_duration": 0.03,
        "tone_fs": 100,
        "cloud_duration": 0.51,
        "tone_amplitude": 1,
        "cloud_range": [-32767, 32767],
        "response_window": 15,
        "punishment_sound": -1,
        "punishment_sound_duration": 0.5,
        "punishment_sound_amplitude": 1,
        "quiet_window": [1, 0.5],
        "bias_counter_max": 50,
        "inter_trial_interval": [0.5, 2.0],
        "stim_strength": [100, 85, 70, 60],
        "reward_size": [3, 1.5]
  },
  "encoder_specs": {
    "target_degrees": 30,
    "quite_jitter": 2
  }
}
