# Supplementary material for: The DMC-Behavior Platform: An Open-Source Framework for Auditory-Guided Perceptual Decision-Making in Head-Fixed Mice
Source: eNeuro. 2025 Apr 8;12(4):ENEURO.0457-24.2025. doi: 10.1523/ENEURO.0457-24.2025 (PMC11984799; doi:10.1523/ENEURO.0457-24.2025)
Supplement: Extended data 1 — DMC-Behavior repository. Download Extended data 1, ZIP file. [file eneuro-12-ENEURO.0457-24.2025-s004.zip › droid_settings/droid_prefs.json]

{
    "pin_map": {
        "IN": {
            "encoder_left": 27,
            "encoder_right": 22,
            "licking_spout": "tba",
            "microscope_sync": 5,
            "encoder_left_rec": 10,
            "encoder_right_rec": 9
        },
        "OUT": {
            "pump": 16,
            "trigger_camera": 6,
            "opto": 26,
            "led": "tba"
        }
    },
    "base_params": {
        "2p_sync_rate": 1000,
        "camera_trigger_rate": 30,
        "tone_sampling_rate": 44100,
        "rotary_rate": 100
    }
}
