# Supplementary material for: The DMC-Behavior Platform: An Open-Source Framework for Auditory-Guided Perceptual Decision-Making in Head-Fixed Mice
Source: eNeuro. 2025 Apr 8;12(4):ENEURO.0457-24.2025. doi: 10.1523/ENEURO.0457-24.2025 (PMC11984799; doi:10.1523/ENEURO.0457-24.2025)
Supplement: Extended data 1 — DMC-Behavior repository. Download Extended data 1, ZIP file. [file eneuro-12-ENEURO.0457-24.2025-s004.zip › droid_settings/habituation_auditory_tasks_prefs.json]

{
  "task_prefs": {
        "low_octave": [36, 47, 12],
        "middle_octave": [48, 59, 12],
        "high_octave": [60, 71, 12],
        "cloud_range": [-32767, 32767],
        "tone_duration": 0.03,
        "tone_fs": 100,
        "cloud_duration": 0.51,
        "pump_time_after_audio": 3.06,
        "tone_amplitude": 1,
        "reward_size_2afc": 3,
        "reward_size_gonogo": 5
  }
}
