# Supplementary material for: The DMC-Behavior Platform: An Open-Source Framework for Auditory-Guided Perceptual Decision-Making in Head-Fixed Mice
Source: eNeuro. 2025 Apr 8;12(4):ENEURO.0457-24.2025. doi: 10.1523/ENEURO.0457-24.2025 (PMC11984799; doi:10.1523/ENEURO.0457-24.2025)
Supplement: Extended data 1 — DMC-Behavior repository. Download Extended data 1, ZIP file. [file eneuro-12-ENEURO.0457-24.2025-s004.zip › README.md]

<div align="center">
  <img src="docs/logo_dmc-behavior.png" alt="Project Logo" width="200">
</div>


# *DMC-Behavior Platform* for auditory behavioral tasks in head-fixed mice
## Assembly of behavioral setups, software installation and operation
### Hardware assembly
*see installation guide: `.docs/DMC-Behavior-Platform_Hardware-assembly.md`*  
*see parts list: `.docs/DMC-Behavior-Platform_parts-list.xlsx`*

### Software installation
*see installation guide: `.docs/DMC-Behavior-Platform_Software-installation.md`*

### Operation of setups
*see guide: `.docs/DMC-Behavior-Platform_Day-to-day-operation.md`*

## Citation
