# Supplementary material for: The DMC-Behavior Platform: An Open-Source Framework for Auditory-Guided Perceptual Decision-Making in Head-Fixed Mice
Source: eNeuro. 2025 Apr 8;12(4):ENEURO.0457-24.2025. doi: 10.1523/ENEURO.0457-24.2025 (PMC11984799; doi:10.1523/ENEURO.0457-24.2025)
Supplement: Extended data 1 — DMC-Behavior repository. Download Extended data 1, ZIP file. [file eneuro-12-ENEURO.0457-24.2025-s004.zip › tutorial/detection/det-001/20250113/151834/20250113_camera_pulse_data.csv]

1736781514.8584435	1
1736781514.8645935	0
1736781514.898415	1
1736781514.89856	0
1736781514.9328983	1
1736781514.9338477	0
1736781514.9674885	1
1736781514.967582	0
1736781515.00108	1
1736781515.0011718	0
1736781515.0346663	1
1736781515.0347586	0
1736781515.0682514	1
1736781515.0683424	0
1736781515.1018395	1
1736781515.1019428	0
1736781515.1354454	1
1736781515.1355405	0
1736781515.1690361	1
1736781515.1691284	0
1736781515.2026236	1
1736781515.2027175	0
1736781515.2362149	1
1736781515.2363076	0
1736781515.2698016	1
1736781515.2698946	0
1736781515.3033922	1
1736781515.3036888	0
1736781515.3372135	1
1736781515.3373046	0
1736781515.3708005	1
1736781515.3708925	0
1736781515.4043868	1
1736781515.4044795	0
1736781515.4379802	1
1736781515.4380717	0
1736781515.471564	1
1736781515.4716556	0
1736781515.5051494	1
1736781515.505241	0
1736781515.5387332	1
1736781515.538833	0
1736781515.5723243	1
1736781515.572416	0
1736781515.6059093	1
1736781515.606002	0
1736781515.6395237	1
1736781515.639617	0
1736781515.6731226	1
1736781515.6732566	0
1736781515.7067525	1
1736781515.7068453	0
1736781515.7403383	1
1736781515.7404296	0
1736781515.7739267	1
1736781515.7740204	0
1736781515.8075118	1
1736781515.8076031	0
1736781515.8410935	1
1736781515.8411853	0
1736781515.8746796	1
1736781515.874772	0
1736781515.9082704	1
1736781515.908363	0
1736781515.9418554	1
1736781515.9419475	0
1736781515.9754448	1
1736781515.9755373	0
1736781516.009033	1
1736781516.0091248	0
1736781516.042616	1
1736781516.0427084	0
1736781516.0762012	1
1736781516.0762935	0
1736781516.109791	1
1736781516.109892	0
1736781516.1433876	1
1736781516.143483	0
1736781516.1769738	1
1736781516.1770654	0
1736781516.2105603	1
1736781516.210652	0
1736781516.244144	1
1736781516.2442353	0
1736781516.2777276	1
1736781516.2778184	0
1736781516.3113124	1
1736781516.311405	0
1736781516.3448963	1
1736781516.3449883	0
1736781516.3784902	1
1736781516.3785949	0
1736781516.4120932	1
1736781516.4121943	0
1736781516.445687	1
1736781516.4457867	0
1736781516.4792793	1
1736781516.4793775	0
1736781516.5128698	1
1736781516.5129693	0
1736781516.546462	1
1736781516.546561	0
1736781516.580053	1
1736781516.5801442	0
1736781516.613645	1
1736781516.613739	0
1736781516.6472337	1
1736781516.6473346	0
1736781516.680826	1
1736781516.680925	0
1736781516.714424	1
1736781516.7145154	0
1736781516.7480092	1
1736781516.7481089	0
1736781516.781601	1
1736781516.7817	0
1736781516.815195	1
1736781516.815288	0
1736781516.8487797	1
1736781516.8488789	0
1736781516.8823717	1
1736781516.8824708	0
1736781516.9159691	1
1736781516.916061	0
1736781516.9495614	1
1736781516.9496613	0
1736781516.9831572	1
1736781516.9832957	0
1736781517.0167925	1
1736781517.0168903	0
1736781517.0503826	1
1736781517.0504813	0
1736781517.0839787	1
1736781517.0840743	0
1736781517.1175654	1
1736781517.117665	0
1736781517.151157	1
1736781517.1512551	0
1736781517.1847477	1
1736781517.1848462	0
1736781517.2183464	1
1736781517.218437	0
1736781517.2519286	1
1736781517.2520192	0
1736781517.2855186	1
1736781517.2856169	0
1736781517.3191173	1
1736781517.3192086	0
1736781517.3527067	1
1736781517.352798	0
1736781517.3862886	1
1736781517.3863795	0
1736781517.419878	1
1736781517.4199777	0
1736781517.4535193	1
1736781517.4536128	0
1736781517.4871068	1
1736781517.4871988	0
1736781517.520691	1
1736781517.5207815	0
1736781517.5542743	1
1736781517.554366	0
1736781517.5878592	1
1736781517.587952	0
1736781517.621416	1
1736781517.6215062	0
1736781517.6549983	1
1736781517.6550894	0
1736781517.6885836	1
1736781517.6886752	0
1736781517.722167	1
1736781517.722265	0
1736781517.7557552	1
1736781517.7558463	0
1736781517.7893362	1
1736781517.7894268	0
1736781517.8229206	1
1736781517.8230116	0
1736781517.8565042	1
1736781517.8566031	0
1736781517.8900948	1
1736781517.890186	0
1736781517.9236887	1
1736781517.9237857	0
1736781517.9572787	1
1736781517.95737	0
1736781517.990862	1
1736781517.9909606	0
1736781518.0244527	1
1736781518.0245445	0
1736781518.0580351	1
1736781518.0581253	0
1736781518.0916176	1
1736781518.091709	0
1736781518.12522	1
1736781518.1253119	0
1736781518.1588032	1
1736781518.158895	0
1736781518.192413	1
1736781518.192505	0
1736781518.225997	1
1736781518.2260969	0
1736781518.2595875	1
1736781518.2596786	0
1736781518.2931705	1
1736781518.2933028	0
1736781518.3268008	1
1736781518.3268914	0
1736781518.3603814	1
1736781518.360472	0
1736781518.3939755	1
1736781518.3940687	0
1736781518.427541	1
1736781518.427635	0
1736781518.461188	1
1736781518.4612803	0
1736781518.4947772	1
1736781518.4948716	0
1736781518.5283728	1
1736781518.528609	0
1736781518.5621865	1
1736781518.5622826	0
1736781518.59582	1
1736781518.595916	0
1736781518.6294382	1
1736781518.6295357	0
1736781518.6630592	1
1736781518.6631854	0
1736781518.6967359	1
1736781518.6968331	0
1736781518.7303653	1
1736781518.7304714	0
1736781518.764045	1
1736781518.7641447	0
1736781518.7976742	1
1736781518.7977734	0
1736781518.831282	1
1736781518.831461	0
1736781518.865066	1
1736781518.8651648	0
1736781518.898725	1
1736781518.8988223	0
1736781518.932325	1
1736781518.9324226	0
1736781518.9659288	1
1736781518.9660282	0
1736781518.999558	1
1736781518.9996555	0
1736781519.033159	1
1736781519.033297	0
1736781519.0668316	1
1736781519.0669289	0
1736781519.1005154	1
1736781519.1007473	0
1736781519.1343682	1
1736781519.1344664	0
1736781519.167965	1
1736781519.168063	0
1736781519.2015667	1
1736781519.2016623	0
1736781519.2351642	1
1736781519.235261	0
1736781519.268762	1
1736781519.2688596	0
1736781519.3023589	1
1736781519.3024552	0
1736781519.335961	1
1736781519.3360584	0
1736781519.3695612	1
1736781519.3696563	0
1736781519.4031544	1
1736781519.403373	0
1736781519.4370105	1
1736781519.4372394	0
1736781519.4708045	1
1736781519.4709017	0
1736781519.5043988	1
1736781519.504495	0
1736781519.5379934	1
1736781519.5381427	0
1736781519.5716603	1
1736781519.5717583	0
1736781519.605261	1
1736781519.6053593	0
1736781519.6388915	1
1736781519.6389885	0
1736781519.672641	1
1736781519.6727397	0
1736781519.7062447	1
1736781519.706343	0
1736781519.7399805	1
1736781519.740087	0
1736781519.7736204	1
1736781519.7737188	0
1736781519.8072245	1
1736781519.807321	0
1736781519.8408248	1
1736781519.8409228	0
1736781519.874425	1
1736781519.8745768	0
1736781519.9081151	1
1736781519.9082115	0
1736781519.9417398	1
1736781519.941837	0
1736781519.9753487	1
1736781519.9754453	0
1736781520.0089464	1
1736781520.0090432	0
1736781520.042547	1
1736781520.0426438	0
1736781520.0761461	1
1736781520.0762427	0
1736781520.1097498	1
1736781520.1099102	0
1736781520.143535	1
1736781520.1437848	0
1736781520.1772912	1
1736781520.1774209	0
1736781520.2109609	1
1736781520.2110581	0
1736781520.244589	1
1736781520.2446852	0
1736781520.2781904	1
1736781520.2782872	0
1736781520.3117862	1
1736781520.3119378	0
1736781520.3455484	1
1736781520.3456457	0
1736781520.3792307	1
1736781520.379505	0
1736781520.4130433	1
1736781520.4131455	0
1736781520.446854	1
1736781520.4472637	0
1736781520.4811664	1
1736781520.4813542	0
1736781520.514952	1
1736781520.5151043	0
1736781520.5486612	1
1736781520.5488117	0
1736781520.5823328	1
1736781520.5824707	0
1736781520.6160274	1
1736781520.6161447	0
1736781520.6496644	1
1736781520.6499984	0
1736781520.68355	1
1736781520.683695	0
1736781520.7172294	1
1736781520.7173755	0
1736781520.7509196	1
1736781520.7510579	0
1736781520.7845683	1
1736781520.7846978	0
1736781520.8182037	1
1736781520.818307	0
1736781520.851882	1
1736781520.8519914	0
1736781520.885561	1
1736781520.885668	0
1736781520.919252	1
1736781520.9193566	0
1736781520.9529555	1
1736781520.9530709	0
1736781520.9866843	1
1736781520.9868524	0
1736781521.0203965	1
1736781521.0205057	0
1736781521.0540266	1
1736781521.0541666	0
1736781521.087801	1
1736781521.0879045	0
1736781521.1214201	1
1736781521.1215694	0
1736781521.155085	1
1736781521.1552396	0
1736781521.1888704	1
1736781521.1892433	0
1736781521.2228644	1
1736781521.2229662	0
1736781521.2564743	1
1736781521.256574	0
1736781521.2900834	1
1736781521.290198	0
1736781521.3237493	1
1736781521.32385	0
1736781521.3573554	1
1736781521.3574638	0
1736781521.3910844	1
1736781521.3912084	0
1736781521.424757	1
1736781521.424857	0
1736781521.4583695	1
1736781521.4584725	0
1736781521.4920197	1
1736781521.492276	0
1736781521.525868	1
1736781521.526015	0
1736781521.5595303	1
1736781521.5596309	0
1736781521.5932302	1
1736781521.5934057	0
1736781521.6269383	1
1736781521.6270373	0
1736781521.6605842	1
1736781521.6608183	0
1736781521.6943672	1
1736781521.6944675	0
1736781521.728016	1
1736781521.728156	0
1736781521.7616591	1
1736781521.7617593	0
1736781521.795358	1
1736781521.7954562	0
1736781521.8289626	1
1736781521.8291998	0
1736781521.8627145	1
1736781521.86281	0
1736781521.8964102	1
1736781521.896505	0
1736781521.9300063	1
1736781521.9301023	0
1736781521.9636083	1
1736781521.9637182	0
1736781521.9972177	1
1736781521.9973586	0
1736781522.030858	1
1736781522.0309517	0
1736781522.0644474	1
1736781522.0645416	0
1736781522.0980642	1
1736781522.0982652	0
1736781522.131822	1
1736781522.1319609	0
1736781522.1654968	1
1736781522.1655915	0
1736781522.1990871	1
1736781522.1991787	0
1736781522.232675	1
1736781522.2327683	0
1736781522.266264	1
1736781522.2663567	0
1736781522.2998514	1
1736781522.3000484	0
1736781522.3335867	1
1736781522.333681	0
1736781522.367175	1
1736781522.3672667	0
1736781522.4007616	1
1736781522.4008539	0
1736781522.4343479	1
1736781522.4344404	0
1736781522.4680393	1
1736781522.4681332	0
1736781522.501665	1
1736781522.501781	0
1736781522.5353231	1
1736781522.5355186	0
1736781522.5690174	1
1736781522.569164	0
1736781522.6027336	1
1736781522.6028256	0
1736781522.6363504	1
1736781522.6364431	0
1736781522.6699364	1
1736781522.6700275	0
1736781522.703521	1
1736781522.7036138	0
1736781522.7371054	1
1736781522.7371972	0
1736781522.7706902	1
1736781522.7707813	0
1736781522.8042727	1
1736781522.8043644	0
1736781522.8378572	1
1736781522.8379483	0
1736781522.8714411	1
1736781522.8715334	0
1736781522.9050314	1
1736781522.9051359	0
1736781522.938629	1
1736781522.9387202	0
1736781522.972216	1
1736781522.9723556	0
1736781523.005866	1
1736781523.0059884	0
1736781523.0394955	1
1736781523.0395873	0
1736781523.0730808	1
1736781523.0731728	0
1736781523.1066942	1
1736781523.1067848	0
1736781523.1402767	1
1736781523.140368	0
1736781523.1738598	1
1736781523.1739514	0
1736781523.207444	1
1736781523.2075348	0
1736781523.2410269	1
1736781523.2411225	0
1736781523.274651	1
1736781523.2747428	0
1736781523.30832	1
1736781523.3084567	0
1736781523.342023	1
1736781523.3421664	0
1736781523.3757315	1
1736781523.3758678	0
1736781523.4093785	1
1736781523.4094696	0
1736781523.4429998	1
1736781523.4431634	0
1736781523.4767632	1
1736781523.4769902	0
1736781523.5104854	1
1736781523.5106509	0
1736781523.5441606	1
1736781523.5442533	0
1736781523.5777514	1
1736781523.5778437	0
1736781523.6113348	1
1736781523.6114304	0
1736781523.6449795	1
1736781523.6450713	0
1736781523.678564	1
1736781523.6786551	0
1736781523.712147	1
1736781523.7122693	0
1736781523.7457938	1
1736781523.7459304	0
1736781523.7795331	1
1736781523.779643	0
1736781523.8131442	1
1736781523.8132663	0
1736781523.8468697	1
1736781523.8469892	0
1736781523.8805168	1
1736781523.8807411	0
1736781523.914276	1
1736781523.9144886	0
1736781523.9480019	1
1736781523.9480953	0
1736781523.981589	1
1736781523.9816816	0
1736781524.0151742	1
1736781524.0152664	0
1736781524.0487587	1
1736781524.0488524	0
1736781524.082345	1
1736781524.0824366	0
1736781524.1159303	1
1736781524.1160223	0
1736781524.1495168	1
1736781524.1496103	0
1736781524.1831024	1
1736781524.1831937	0
1736781524.2167103	1
1736781524.216802	0
1736781524.2502923	1
1736781524.2503831	0
1736781524.2838738	1
1736781524.2839646	0
1736781524.3174775	1
1736781524.3175786	0
1736781524.3510766	1
1736781524.3512204	0
1736781524.3847396	1
1736781524.3848321	0
1736781524.4183252	1
1736781524.4185493	0
1736781524.4520445	1
1736781524.4522514	0
1736781524.485843	1
1736781524.4859354	0
1736781524.5194278	1
1736781524.5195196	0
1736781524.5530105	1
1736781524.553101	0
1736781524.5865953	1
1736781524.5866883	0
1736781524.62018	1
1736781524.62027	0
1736781524.6537619	1
1736781524.653853	0
1736781524.6873446	1
1736781524.687436	0
1736781524.7209258	1
1736781524.721017	0
1736781524.7545073	1
1736781524.7545972	0
1736781524.7880905	1
1736781524.7881815	0
1736781524.821691	1
1736781524.8218172	0
1736781524.8553176	1
1736781524.8554099	0
1736781524.8889344	1
1736781524.8890257	0
1736781524.9225192	1
1736781524.9226108	0
1736781524.9561052	1
1736781524.9562232	0
1736781524.989717	1
1736781524.9898083	0
1736781525.023273	1
1736781525.0233643	0
1736781525.0568585	1
1736781525.0569508	0
1736781525.0904489	1
1736781525.0905411	0
1736781525.124038	1
1736781525.12413	0
1736781525.1576242	1
1736781525.1577158	0
1736781525.191207	1
1736781525.1912982	0
1736781525.2248816	1
1736781525.2249758	0
1736781525.2584693	1
1736781525.2585607	0
1736781525.2920747	1
1736781525.292168	0
1736781525.3256972	1
1736781525.325796	0
1736781525.3592918	1
1736781525.359385	0
1736781525.3928783	1
1736781525.3929956	0
1736781525.426492	1
1736781525.4265833	0
1736781525.4600763	1
1736781525.460168	0
1736781525.4936597	1
1736781525.4937873	0
1736781525.5272825	1
1736781525.5273736	0
1736781525.5608664	1
1736781525.5609574	0
1736781525.5944495	1
1736781525.5945404	0
1736781525.6280336	1
1736781525.6282377	0
1736781525.6617715	1
1736781525.6618629	0
1736781525.6953552	1
1736781525.6954703	0
1736781525.728963	1
1736781525.729053	0
1736781525.7625444	1
1736781525.7626355	0
1736781525.7961285	1
1736781525.7962198	0
1736781525.8300803	1
1736781525.8302436	0
1736781525.8637516	1
1736781525.8638482	0
1736781525.8973427	1
1736781525.8974354	0
1736781525.9309287	1
1736781525.9310224	0
1736781525.96456	1
1736781525.9647665	0
1736781525.9983	1
1736781525.9985309	0
1736781526.0321023	1
1736781526.0321956	0
1736781526.065907	1
1736781526.066002	0
1736781526.0994942	1
1736781526.0995855	0
1736781526.1330786	1
1736781526.13317	0
1736781526.1666818	1
1736781526.1667736	0
1736781526.200266	1
1736781526.2003562	0
1736781526.2338514	1
1736781526.2339427	0
1736781526.267434	1
1736781526.2675247	0
1736781526.3010163	1
1736781526.3011067	0
1736781526.3346007	1
1736781526.334691	0
1736781526.368182	1
1736781526.3684096	0
1736781526.4019628	1
1736781526.4020543	0
1736781526.435552	1
1736781526.4356434	0
1736781526.4691346	1
1736781526.469225	0
1736781526.5027173	1
1736781526.502808	0
1736781526.5363026	1
1736781526.5363936	0
1736781526.5699277	1
1736781526.5700653	0
1736781526.603737	1
1736781526.6040895	0
1736781526.637641	1
1736781526.6379068	0
1736781526.671452	1
1736781526.6716456	0
1736781526.7052746	1
1736781526.7054095	0
1736781526.738981	1
1736781526.7390845	0
1736781526.7726598	1
1736781526.772798	0
1736781526.8063323	1
1736781526.806461	0
1736781526.840039	1
1736781526.840457	0
1736781526.8740032	1
1736781526.8743215	0
1736781526.9079134	1
1736781526.908057	0
1736781526.9415965	1
1736781526.9417183	0
1736781526.9752588	1
1736781526.9754593	0
1736781527.0090406	1
1736781527.0091765	0
1736781527.042865	1
1736781527.043339	0
1736781527.0768435	1
1736781527.0769827	0
1736781527.1104765	1
1736781527.1105673	0
1736781527.1440659	1
1736781527.1441607	0
1736781527.1776621	1
1736781527.1779208	0
1736781527.2114203	1
1736781527.211516	0
1736781527.245014	1
1736781527.2451093	0
1736781527.2786062	1
1736781527.2787013	0
1736781527.3121984	1
1736781527.312293	0
1736781527.3457897	1
1736781527.345885	0
1736781527.3793802	1
1736781527.379527	0
1736781527.4130232	1
1736781527.4131157	0
1736781527.4466088	1
1736781527.4467013	0
1736781527.480195	1
1736781527.480287	0
1736781527.5138688	1
1736781527.5139627	0
1736781527.5474565	1
1736781527.5475478	0
1736781527.5810413	1
1736781527.5811331	0
1736781527.6146274	1
1736781527.6147192	0
1736781527.6482108	1
1736781527.6483023	0
1736781527.6817942	1
1736781527.6818852	0
1736781527.7153807	1
1736781527.7154722	0
1736781527.748964	1
1736781527.7490551	0
1736781527.7825477	1
1736781527.7826383	0
1736781527.8161318	1
1736781527.8162231	0
1736781527.850007	1
1736781527.8503103	0
1736781527.8842306	1
1736781527.8843591	0
1736781527.9178658	1
1736781527.9179606	0
1736781527.951458	1
1736781527.9515743	0
1736781527.9851303	1
1736781527.9852245	0
1736781528.018742	1
1736781528.0189366	0
1736781528.052474	1
1736781528.052668	0
1736781528.0862746	1
1736781528.0863805	0
1736781528.1198833	1
1736781528.120137	0
1736781528.153743	1
1736781528.1538682	0
1736781528.187486	1
1736781528.1876068	0
1736781528.2211518	1
1736781528.221343	0
1736781528.2548404	1
1736781528.255071	0
1736781528.2885666	1
1736781528.2887743	0
1736781528.3223329	1
1736781528.3225658	0
1736781528.3561215	1
1736781528.3563185	0
1736781528.3899202	1
1736781528.390022	0
1736781528.4235218	1
1736781528.4236171	0
1736781528.4571514	1
1736781528.4572444	0
1736781528.4907377	1
1736781528.4908295	0
1736781528.524325	1
1736781528.5244646	0
1736781528.5581398	1
1736781528.5582302	0
1736781528.5917315	1
1736781528.5918229	0
1736781528.6253216	1
1736781528.625412	0
1736781528.6589062	1
1736781528.658997	0
1736781528.6924882	1
1736781528.6926057	0
1736781528.7260997	1
1736781528.7261906	0
1736781528.7596817	1
1736781528.759772	0
1736781528.7932782	1
1736781528.793371	0
1736781528.8268766	1
1736781528.8269687	0
1736781528.8604605	1
1736781528.8606877	0
1736781528.8942282	1
1736781528.894345	0
1736781528.9278462	1
1736781528.9279397	0
1736781528.9614336	1
1736781528.9615252	0
1736781528.9950204	1
1736781528.9951124	0
1736781529.0286076	1
1736781529.0286992	0
1736781529.062191	1
1736781529.0622804	0
1736781529.0957775	1
1736781529.0958707	0
1736781529.129365	1
1736781529.1294632	0
1736781529.162955	1
1736781529.1630456	0
1736781529.1965444	1
1736781529.1966543	0
1736781529.23027	1
1736781529.2304535	0
1736781529.2639923	1
1736781529.2642455	0
1736781529.2978544	1
1736781529.2979577	0
1736781529.3315594	1
1736781529.331664	0
1736781529.3651593	1
1736781529.3652515	0
1736781529.398746	1
1736781529.398837	0
1736781529.4324098	1
1736781529.4326005	0
1736781529.4660985	1
1736781529.466332	0
1736781529.4998264	1
1736781529.500007	0
1736781529.5335426	1
1736781529.5337417	0
1736781529.5673375	1
1736781529.5674298	0
1736781529.6009226	1
1736781529.6010153	0
1736781529.634507	1
1736781529.6345985	0
1736781529.6680903	1
1736781529.6681824	0
1736781529.7016737	1
1736781529.7017648	0
1736781529.735256	1
1736781529.7353468	0
1736781529.7688394	1
1736781529.7689312	0
1736781529.8024225	1
1736781529.8025134	0
1736781529.836009	1
1736781529.8361	0
1736781529.8695917	1
1736781529.869683	0
1736781529.9031742	1
1736781529.9032845	0
1736781529.9367867	1
1736781529.9368794	0
1736781529.9703734	1
1736781529.9704645	0
1736781530.0039597	1
1736781530.0040514	0
1736781530.0375447	1
1736781530.0376358	0
1736781530.071133	1
1736781530.0713756	0
1736781530.1049223	1
1736781530.105015	0
1736781530.1385076	1
1736781530.1385987	0
1736781530.172092	1
1736781530.172207	0
1736781530.2057009	1
1736781530.2057922	0
1736781530.2392857	1
1736781530.2393765	0
1736781530.2728744	1
1736781530.2729666	0
1736781530.3064637	1
1736781530.306555	0
1736781530.3400486	1
1736781530.34014	0
1736781530.373632	1
1736781530.3737237	0
1736781530.407223	1
1736781530.4073417	0
1736781530.4408648	1
1736781530.4409723	0
1736781530.4744678	1
1736781530.4745593	0
1736781530.5080578	1
1736781530.5081491	0
1736781530.5416415	1
1736781530.5417323	0
1736781530.5752234	1
1736781530.5753157	0
1736781530.6088085	1
1736781530.6088989	0
1736781530.642391	1
1736781530.6424809	0
1736781530.675974	1
1736781530.6760645	0
1736781530.7095578	1
1736781530.709677	0
1736781530.7431717	1
1736781530.7432802	0
1736781530.7767756	1
1736781530.7768655	0
1736781530.8103576	1
1736781530.8104482	0
1736781530.84394	1
1736781530.8440301	0
1736781530.8775582	1
1736781530.8776484	0
1736781530.911142	1
1736781530.9112322	0
1736781530.9447477	1
1736781530.9448388	0
1736781530.978335	1
1736781530.978427	0
1736781531.0119195	1
1736781531.0120106	0
1736781531.0455034	1
1736781531.0455952	0
1736781531.0790865	1
1736781531.0791788	0
1736781531.1126707	1
1736781531.112762	0
1736781531.1462536	1
1736781531.1463447	0
1736781531.17989	1
1736781531.1799831	0
1736781531.2134776	1
1736781531.2135706	0
1736781531.2470622	1
1736781531.2471526	0
1736781531.2806451	1
1736781531.2807357	0
1736781531.3142314	1
1736781531.3143237	0
1736781531.3478153	1
1736781531.3479064	0
1736781531.3813982	1
1736781531.3814886	0
1736781531.4149814	1
1736781531.4151053	0
1736781531.4486153	1
1736781531.4488304	0
1736781531.4824293	1
1736781531.4825222	0
1736781531.5160165	1
1736781531.516108	0
1736781531.5495994	1
1736781531.5496895	0
1736781531.5831804	1
1736781531.583291	0
1736781531.6167846	1
1736781531.6168764	0
1736781531.6503673	1
1736781531.6504579	0
1736781531.6839526	1
1736781531.6840444	0
1736781531.7175362	1
1736781531.717627	0
1736781531.7511187	1
1736781531.7512095	0
1736781531.7847016	1
1736781531.7847934	0
1736781531.8182843	1
1736781531.8183758	0
1736781531.8518672	1
1736781531.8520055	0
1736781531.8856785	1
1736781531.8857834	0
1736781531.919375	1
1736781531.9194667	0
1736781531.9529605	1
1736781531.9530547	0
1736781531.9865496	1
1736781531.9866407	0
1736781532.0201337	1
1736781532.0202243	0
1736781532.053718	1
1736781532.0538087	0
1736781532.0873008	1
1736781532.087391	0
1736781532.1208813	1
1736781532.1209717	0
1736781532.1544652	1
1736781532.1545558	0
1736781532.1880472	1
1736781532.1881373	0
1736781532.221628	1
1736781532.2217178	0
1736781532.2552097	1
1736781532.2553005	0
1736781532.288827	1
1736781532.289065	0
1736781532.3226743	1
1736781532.322866	0
1736781532.3563626	1
1736781532.3566198	0
1736781532.3901575	1
1736781532.3903825	0
1736781532.4239373	1
1736781532.4241145	0
1736781532.4576087	1
1736781532.4576995	0
1736781532.4911907	1
1736781532.491282	0
1736781532.524776	1
1736781532.5248678	0
1736781532.5583594	1
1736781532.55845	0
1736781532.591941	1
1736781532.5920312	0
1736781532.625522	1
1736781532.6256125	0
1736781532.6591048	1
1736781532.6591957	0
1736781532.6926875	1
1736781532.6927783	0
1736781532.72627	1
1736781532.7263615	0
1736781532.7598784	1
1736781532.759971	0
1736781532.793462	1
1736781532.7935526	0
1736781532.8270435	1
1736781532.8273518	0
1736781532.860855	1
1736781532.8610735	0
1736781532.8946676	1
1736781532.8947604	0
1736781532.9282525	1
1736781532.9283435	0
1736781532.961997	1
1736781532.962128	0
1736781532.9959357	1
1736781532.9960864	0
1736781533.0295954	1
1736781533.0297377	0
1736781533.0632696	1
1736781533.0633988	0
1736781533.0969336	1
1736781533.0970256	0
1736781533.1305528	1
1736781533.1306446	0
1736781533.164203	1
1736781533.1642964	0
1736781533.1977892	1
1736781533.1978803	0
1736781533.2313714	1
1736781533.2314625	0
1736781533.2649553	1
1736781533.2650738	0
1736781533.2986722	1
1736781533.2987883	0
1736781533.3322816	1
1736781533.3323712	0
1736781533.3658962	1
1736781533.3659914	0
1736781533.3995254	1
1736781533.399618	0
1736781533.4331112	1
1736781533.433219	0
1736781533.466742	1
1736781533.4668334	0
1736781533.5003273	1
1736781533.500419	0
1736781533.5339124	1
1736781533.5340042	0
1736781533.5674996	1
1736781533.567591	0
1736781533.601084	1
1736781533.601175	0
1736781533.6346688	1
1736781533.6347594	0
1736781533.6682522	1
1736781533.6683645	0
1736781533.7018583	1
1736781533.7019494	0
1736781533.7354412	1
1736781533.7355318	0
1736781533.769024	1
1736781533.7691398	0
1736781533.8026328	1
1736781533.8027232	0
1736781533.8362153	1
1736781533.8363063	0
1736781533.8698	1
1736781533.869891	0
1736781533.903384	1
1736781533.9034765	0
1736781533.9369686	1
1736781533.937059	0
1736781533.9705515	1
1736781533.9706428	0
1736781534.0041397	1
1736781534.0042562	0
1736781534.037749	1
1736781534.0378406	0
1736781534.0713327	1
1736781534.071424	0
1736781534.1049151	1
1736781534.1050282	0
1736781534.138523	1
1736781534.138614	0
1736781534.172108	1
1736781534.1721988	0
1736781534.2056909	1
1736781534.2057822	0
1736781534.2392766	1
1736781534.239367	0
1736781534.272859	1
1736781534.2729497	0
1736781534.3064413	1
1736781534.3065324	0
1736781534.3400242	1
1736781534.3401148	0
1736781534.373612	1
1736781534.3737047	0
1736781534.4071972	1
1736781534.4072878	0
1736781534.4407804	1
1736781534.4408712	0
1736781534.4743786	1
1736781534.4744763	0
1736781534.5079782	1
1736781534.5080738	0
1736781534.5415673	1
1736781534.5416586	0
1736781534.575152	1
1736781534.5752442	0
1736781534.6087396	1
1736781534.6088316	0
1736781534.6423244	1
1736781534.6424153	0
1736781534.6759079	1
1736781534.6759992	0
1736781534.7094932	1
1736781534.709586	0
1736781534.7430773	1
1736781534.7431686	0
1736781534.7766771	1
1736781534.7767916	0
1736781534.8102853	1
1736781534.8103852	0
1736781534.8438804	1
1736781534.843981	0
1736781534.877475	1
1736781534.8775666	0
1736781534.9110677	1
1736781534.9111571	0
1736781534.9446487	1
1736781534.9447465	0
1736781534.978244	1
1736781534.9783351	0
1736781535.011832	1
1736781535.011924	0
1736781535.0454192	1
1736781535.0455103	0
1736781535.0790045	1
1736781535.0790951	0
1736781535.1125913	1
1736781535.1126823	0
1736781535.1461842	1
1736781535.1462839	0
1736781535.1797795	1
1736781535.179871	0
1736781535.2133641	1
1736781535.2134662	0
1736781535.2469575	1
1736781535.2470555	0
1736781535.280548	1
1736781535.2806385	0
1736781535.3141496	1
1736781535.314242	0
1736781535.3477325	1
1736781535.3478303	0
1736781535.3813305	1
1736781535.3814225	0
1736781535.4149153	1
1736781535.4151585	0
1736781535.448804	1
1736781535.448897	0
1736781535.4824796	1
1736781535.4825752	0
1736781535.5160744	1
1736781535.5161762	0
1736781535.5496724	1
1736781535.549776	0
1736781535.5832775	1
1736781535.5833788	0
1736781535.6168725	1
1736781535.6169646	0
1736781535.6504567	1
1736781535.6505783	0
1736781535.6840827	1
1736781535.6841831	0
1736781535.7176754	1
1736781535.7177653	0
1736781535.7512665	1
1736781535.7513576	0
1736781535.7848496	1
1736781535.784941	0
1736781535.8184326	1
1736781535.8185232	0
1736781535.8520148	1
1736781535.852105	0
1736781535.8855956	1
1736781535.8856854	0
1736781535.9191847	1
1736781535.9192827	0
1736781535.952774	1
1736781535.9528637	0
1736781535.986364	1
1736781535.986455	0
1736781536.0199735	1
1736781536.0200677	0
1736781536.0535638	1
1736781536.0536568	0
1736781536.0871801	1
1736781536.0873122	0
1736781536.1208982	1
1736781536.1211758	0
1736781536.1548505	1
1736781536.1550076	0
1736781536.1885521	1
1736781536.18874	0
1736781536.2223473	1
1736781536.22251	0
1736781536.2560573	1
1736781536.2562642	0
1736781536.289842	1
1736781536.290052	0
1736781536.3237116	1
1736781536.3239977	0
1736781536.35753	1
1736781536.3576622	0
1736781536.3911564	1
1736781536.391247	0
1736781536.4247413	1
1736781536.4248328	0
1736781536.4583263	1
1736781536.458417	0
1736781536.491909	1
1736781536.4919991	0
1736781536.5254989	1
1736781536.5255923	0
1736781536.559086	1
1736781536.5591776	0
1736781536.5926762	1
1736781536.5927682	0
1736781536.6262605	1
1736781536.6263654	0
1736781536.6600063	1
1736781536.6601017	0
1736781536.6935968	1
1736781536.69369	0
1736781536.7271836	1
1736781536.727275	0
1736781536.7607682	1
1736781536.76086	0
1736781536.794353	1
1736781536.7944434	0
1736781536.8279347	1
1736781536.8280258	0
1736781536.861517	1
1736781536.8616078	0
1736781536.8950999	1
1736781536.8951907	0
1736781536.9286823	1
1736781536.9287732	0
1736781536.9622667	1
1736781536.9623573	0
1736781536.9958541	1
1736781536.9959521	0
1736781537.0298162	1
1736781537.03045	0
1736781537.064433	1
1736781537.0646434	0
1736781537.0981686	1
1736781537.098263	0
1736781537.1317966	1
1736781537.1319242	0
1736781537.1654227	1
1736781537.1655164	0
1736781537.1990094	1
1736781537.1991022	0
1736781537.2325943	1
1736781537.23277	0
1736781537.2662752	1
1736781537.2663665	0
1736781537.29986	1
1736781537.2999508	0
1736781537.333453	1
1736781537.333569	0
1736781537.367062	1
1736781537.3671525	0
1736781537.4006457	1
1736781537.4007375	0
1736781537.4342337	1
1736781537.4343326	0
1736781537.4678538	1
1736781537.467945	0
1736781537.501438	1
1736781537.501529	0
1736781537.535025	1
1736781537.5351176	0
1736781537.568736	1
1736781537.5688314	0
1736781537.6023266	1
1736781537.6024208	0
1736781537.635944	1
1736781537.6360373	0
1736781537.669533	1
1736781537.6696272	0
1736781537.703121	1
1736781537.703234	0
1736781537.7367597	1
1736781537.736854	0
1736781537.7703493	1
1736781537.7704425	0
1736781537.803937	1
1736781537.8040295	0
1736781537.837525	1
1736781537.837617	0
1736781537.8711095	1
1736781537.8712013	0
1736781537.904697	1
1736781537.9047887	0
1736781537.9382882	1
1736781537.9384053	0
1736781537.9718995	1
1736781537.9719913	0
1736781538.005553	1
1736781538.0056472	0
1736781538.0391395	1
1736781538.03923	0
1736781538.0727243	1
1736781538.0728168	0
1736781538.1063101	1
1736781538.1064026	0
1736781538.1399136	1
1736781538.1400054	0
1736781538.173501	1
1736781538.1735933	0
1736781538.207087	1
1736781538.2071998	0
1736781538.2406945	1
1736781538.2407875	0
1736781538.2742805	1
1736781538.2743738	0
1736781538.3078678	1
1736781538.3079598	0
1736781538.341453	1
1736781538.3415465	0
1736781538.3750408	1
1736781538.3751323	0
1736781538.408626	1
1736781538.4087193	0
1736781538.4422183	1
1736781538.4423108	0
1736781538.4758039	1
1736781538.475895	0
1736781538.5093899	1
1736781538.5094817	0
1736781538.5429924	1
1736781538.5430956	0
1736781538.5765991	1
1736781538.5766962	0
1736781538.6101935	1
1736781538.6102874	0
1736781538.6437836	1
1736781538.643878	0
1736781538.6773715	1
1736781538.677464	0
1736781538.7109575	1
1736781538.7110493	0
1736781538.744546	1
1736781538.744639	0
1736781538.7781324	1
1736781538.778225	0
1736781538.811717	1
1736781538.81181	0
1736781538.8453028	1
1736781538.8453956	0
1736781538.8788912	1
1736781538.8789845	0
1736781538.912496	1
1736781538.9125884	0
1736781538.9460838	1
1736781538.9463143	0
1736781538.979892	1
1736781538.9799867	0
1736781539.0134804	1
1736781539.013707	0
1736781539.0472412	1
1736781539.047335	0
1736781539.080845	1
1736781539.080946	0
1736781539.1144447	1
1736781539.1145387	0
1736781539.148037	1
1736781539.14813	0
1736781539.181626	1
1736781539.1817186	0
1736781539.215214	1
1736781539.2153084	0
1736781539.2488043	1
1736781539.2488973	0
1736781539.2823918	1
1736781539.2825928	0
1736781539.3161278	1
1736781539.3163254	0
1736781539.349907	1
1736781539.3500988	0
1736781539.3837376	1
1736781539.3838334	0
1736781539.4173274	1
1736781539.4174201	0
1736781539.4509146	1
1736781539.451008	0
1736781539.4845045	1
1736781539.484597	0
1736781539.5180907	1
1736781539.518183	0
1736781539.5516768	1
1736781539.5517685	0
1736781539.5852776	1
1736781539.5853772	0
1736781539.6188796	1
1736781539.618976	0
1736781539.6524737	1
1736781539.6525686	0
1736781539.6861076	1
1736781539.6862042	0
1736781539.7197404	1
1736781539.7198362	0
1736781539.7534144	1
1736781539.7535117	0
1736781539.7872336	1
1736781539.7873313	0
1736781539.820829	1
1736781539.8209238	0
1736781539.854462	1
1736781539.8546615	0
1736781539.8881636	1
1736781539.8882604	0
1736781539.9218366	1
1736781539.9219346	0
1736781539.9554412	1
1736781539.9555387	0
1736781539.9890382	1
1736781539.9891355	0
1736781540.0226438	1
1736781540.0227401	0
1736781540.0562449	1
1736781540.0563414	0
1736781540.0898952	1
1736781540.1343849	0
1736781540.1679723	1
1736781540.1682684	0
1736781540.2017741	1
1736781540.201879	0
1736781540.2353854	1
1736781540.2354841	0
1736781540.2689836	1
1736781540.2690864	0
1736781540.3025866	1
1736781540.3026876	0
1736781540.3361857	1
1736781540.3363392	0
1736781540.3698552	1
1736781540.369949	0
1736781540.4034474	1
1736781540.4035432	0
1736781540.4370391	1
1736781540.4371336	0
1736781540.4706333	1
1736781540.4707274	0
1736781540.5042644	1
1736781540.5043583	0
1736781540.5378866	1
1736781540.5380356	0
1736781540.5716078	1
1736781540.571702	0
1736781540.6051981	1
1736781540.60529	0
1736781540.638853	1
1736781540.639754	0
1736781540.6740484	1
1736781540.674328	0
1736781540.7078803	1
1736781540.7079844	0
1736781540.741483	1
1736781540.7415767	0
1736781540.7750711	1
1736781540.7751641	0
1736781540.8086603	1
1736781540.8087761	0
1736781540.8422706	1
1736781540.842362	0
1736781540.875857	1
1736781540.8759496	0
1736781540.9094622	1
1736781540.9095545	0
1736781540.9430482	1
1736781540.94314	0
1736781540.9766371	1
1736781540.9767287	0
1736781541.0102484	1
1736781541.0103412	0
1736781541.0438352	1
1736781541.0439267	0
1736781541.0774207	1
1736781541.0775123	0
1736781541.1110091	1
1736781541.1111262	0
1736781541.14462	1
1736781541.1447113	0
1736781541.1782033	1
1736781541.178295	0
1736781541.211795	1
1736781541.211954	0
1736781541.245463	1
1736781541.245555	0
1736781541.2790487	1
1736781541.2791412	0
1736781541.312639	1
1736781541.3127308	0
1736781541.346224	1
1736781541.3463163	0
1736781541.37981	1
1736781541.379902	0
1736781541.4134238	1
1736781541.4135163	0
1736781541.4470096	1
1736781541.4471014	0
1736781541.4805937	1
1736781541.480712	0
1736781541.5142326	1
1736781541.514325	0
1736781541.547818	1
1736781541.547909	0
1736781541.5814002	1
1736781541.581491	0
1736781541.6149857	1
1736781541.615078	0
1736781541.6485744	1
1736781541.648668	0
1736781541.6821618	1
1736781541.6822538	0
1736781541.7157488	1
1736781541.715841	0
1736781541.7493353	1
1736781541.7494276	0
1736781541.7829216	1
1736781541.783014	0
1736781541.816719	1
1736781541.8168128	0
1736781541.8503706	1
1736781541.850463	0
1736781541.8840134	1
1736781541.8841293	0
1736781541.9176238	1
1736781541.9177566	0
1736781541.9512668	1
1736781541.9513593	0
1736781541.9848516	1
1736781541.9849439	0
1736781542.0184379	1
1736781542.0185297	0
1736781542.0520253	1
1736781542.052117	0
1736781542.08561	1
1736781542.0857017	0
1736781542.1191952	1
1736781542.1192873	0
1736781542.1528068	1
1736781542.152898	0
1736781542.1863906	1
1736781542.1865058	0
1736781542.22	1
1736781542.220091	0
1736781542.2535856	1
1736781542.253678	0
1736781542.2871916	1
1736781542.2872832	0
1736781542.3207757	1
1736781542.3208678	0
1736781542.3543603	1
1736781542.3544517	0
1736781542.3879442	1
1736781542.3880353	0
1736781542.4215286	1
1736781542.4216197	0
1736781542.4551122	1
1736781542.4552639	0
1736781542.488874	1
1736781542.4889755	0
1736781542.5224714	1
1736781542.5225642	0
1736781542.5560584	1
1736781542.5561512	0
1736781542.5896444	1
1736781542.589737	0
1736781542.6232865	1
1736781542.6234803	0
1736781542.6570184	1
1736781542.6571128	0
1736781542.6906059	1
1736781542.6906989	0
1736781542.7241912	1
1736781542.724284	0
1736781542.757777	1
1736781542.7578683	0
1736781542.7913609	1
1736781542.7914524	0
1736781542.8249462	1
1736781542.8250377	0
1736781542.8585303	1
1736781542.8586223	0
1736781542.892117	1
1736781542.8922088	0
1736781542.9258404	1
1736781542.925934	0
1736781542.9594264	1
1736781542.9595187	0
1736781542.993054	1
1736781542.9933066	0
1736781543.0269573	1
1736781543.027062	0
1736781543.0606823	1
1736781543.0607755	0
1736781543.0942705	1
1736781543.094363	0
1736781543.127855	1
1736781543.1279469	0
1736781543.1614397	1
1736781543.1615314	0
1736781543.1950257	1
1736781543.1951172	0
1736781543.228611	1
1736781543.228702	0
1736781543.2621953	1
1736781543.2622883	0
1736781543.2957807	1
1736781543.2958724	0
1736781543.3293688	1
1736781543.329462	0
1736781543.3629549	1
1736781543.3630464	0
1736781543.39654	1
1736781543.3966324	0
1736781543.4301252	1
1736781543.4302166	0
1736781543.4637537	1
1736781543.4638495	0
1736781543.4973419	1
1736781543.4974334	0
1736781543.530931	1
1736781543.5310247	0
1736781543.564522	1
1736781543.5646136	0
1736781543.5981085	1
1736781543.5982008	0
1736781543.631695	1
1736781543.6317868	0
1736781543.6652808	1
1736781543.6653726	0
1736781543.6988657	1
1736781543.6990085	0
1736781543.7325199	1
1736781543.7326124	0
1736781543.7661078	1
1736781543.766201	0
1736781543.7997825	1
1736781543.7999055	0
1736781543.8336914	1
1736781543.8338692	0
1736781543.8674843	1
1736781543.8676083	0
1736781543.9011424	1
1736781543.901321	0
1736781543.9348552	1
1736781543.9349904	0
1736781543.9685664	1
1736781543.9687774	0
1736781544.002297	1
1736781544.0024276	0
1736781544.0361147	1
1736781544.03628	0
1736781544.0697834	1
1736781544.070003	0
1736781544.1035926	1
1736781544.103727	0
1736781544.1372933	1
1736781544.137433	0
1736781544.1710906	1
1736781544.171371	0
1736781544.20487	1
1736781544.2049968	0
1736781544.238492	1
1736781544.238584	0
1736781544.2720761	1
1736781544.2721684	0
1736781544.3056622	1
1736781544.3057542	0
1736781544.3392465	1
1736781544.339338	0
1736781544.3728306	1
1736781544.3729217	0
1736781544.4064188	1
1736781544.4065108	0
1736781544.4400039	1
1736781544.440095	0
1736781544.4735878	1
1736781544.4736798	0
1736781544.507173	1
1736781544.507266	0
1736781544.5407586	1
1736781544.5408509	0
1736781544.5749953	1
1736781544.5753329	0
1736781544.609095	1
1736781544.6096344	0
1736781544.6434445	1
1736781544.6435416	0
1736781544.6770432	1
1736781544.677162	0
1736781544.7106564	1
1736781544.710749	0
1736781544.7442424	1
1736781544.7443357	0
1736781544.7778292	1
1736781544.7779217	0
1736781544.811416	1
1736781544.8115356	0
1736781544.84503	1
1736781544.8451226	0
1736781544.878616	1
1736781544.8787076	0
1736781544.912202	1
1736781544.9122941	0
1736781544.945787	1
1736781544.9458807	0
1736781544.979374	1
1736781544.979466	0
1736781545.0129607	1
1736781545.0130534	0
1736781545.0465462	1
1736781545.0466383	0
1736781545.0802274	1
1736781545.0803213	0
1736781545.1138577	1
1736781545.11407	0
1736781545.147609	1
1736781545.1477304	0
1736781545.1812367	1
1736781545.181334	0
1736781545.2148674	1
1736781545.214986	0
1736781545.2485182	1
1736781545.2486103	0
1736781545.2821124	1
1736781545.2822037	0
1736781545.3157012	1
1736781545.315794	0
1736781545.3492856	1
1736781545.349378	0
1736781545.382952	1
1736781545.3830557	0
1736781545.4165554	1
1736781545.4168344	0
1736781545.4503357	1
1736781545.4505486	0
1736781545.4840617	1
1736781545.4841871	0
1736781545.517725	1
1736781545.5179284	0
1736781545.5514266	1
1736781545.5515208	0
1736781545.5850163	1
1736781545.58511	0
1736781545.618604	1
1736781545.6186984	0
1736781545.6521933	1
1736781545.6522872	0
1736781545.6857998	1
1736781545.685905	0
1736781545.7194195	1
1736781545.7195215	0
1736781545.7530217	1
1736781545.7531185	0
1736781545.7866163	1
1736781545.7867117	0
1736781545.8202085	1
1736781545.8203037	0
1736781545.8538065	1
1736781545.8539035	0
1736781545.8873997	1
1736781545.8874946	0
1736781545.9209905	1
1736781545.9210846	0
1736781545.9545815	1
1736781545.9546752	0
1736781545.9881701	1
1736781545.9882646	0
1736781546.02176	1
1736781546.0218546	0
1736781546.0553517	1
1736781546.0555768	0
1736781546.089115	1
1736781546.08935	0
1736781546.122848	1
1736781546.1229424	0
1736781546.1565094	1
1736781546.156606	0
1736781546.1901014	1
1736781546.190196	0
1736781546.2237124	1
1736781546.2238166	0
1736781546.257319	1
1736781546.2574165	0
1736781546.2909143	1
1736781546.2910101	0
1736781546.3245065	1
1736781546.3246026	0
1736781546.3580983	1
1736781546.3581932	0
1736781546.3916886	1
1736781546.3917835	0
1736781546.42528	1
1736781546.4253745	0
1736781546.4588702	1
1736781546.458965	0
1736781546.4924595	1
1736781546.4925637	0
1736781546.5260632	1
1736781546.5261571	0
1736781546.5596526	1
1736781546.5597465	0
1736781546.5932574	1
1736781546.5933514	0
1736781546.6268463	1
1736781546.62694	0
1736781546.6604338	1
1736781546.660527	0
1736781546.6940217	1
1736781546.6941156	0
1736781546.7276127	1
1736781546.7277064	0
1736781546.7612565	1
1736781546.761357	0
1736781546.7948568	1
1736781546.7949827	0
1736781546.8284965	1
1736781546.8285918	0
1736781546.862088	1
1736781546.8621826	0
1736781546.895679	1
1736781546.8957736	0
1736781546.92927	1
1736781546.9293861	0
1736781546.9628828	1
1736781546.9629776	0
1736781546.9964736	1
1736781546.9965675	0
1736781547.0300653	1
1736781547.0301678	0
1736781547.063827	1
1736781547.0641615	0
1736781547.0977812	1
1736781547.0979183	0
1736781547.1315458	1
1736781547.1317065	0
1736781547.165247	1
1736781547.1654108	0
1736781547.1989872	1
1736781547.199146	0
1736781547.2327955	1
1736781547.23315	0
1736781547.2667725	1
1736781547.2669108	0
1736781547.3005602	1
1736781547.300755	0
1736781547.3342836	1
1736781547.3344185	0
1736781547.3680117	1
1736781547.3681495	0
1736781547.401684	1
1736781547.4017856	0
1736781547.4353976	1
1736781547.4355924	0
1736781547.469214	1
1736781547.4693122	0
1736781547.5028396	1
1736781547.5030367	0
1736781547.5365877	1
1736781547.536683	0
1736781547.57018	1
1736781547.5702753	0
1736781547.603772	1
1736781547.6038663	0
1736781547.6374207	1
1736781547.637516	0
1736781547.6710124	1
1736781547.6711063	0
1736781547.7046025	1
1736781547.7046967	0
1736781547.7381938	1
1736781547.738289	0
1736781547.7717838	1
1736781547.7718782	0
1736781547.805546	1
1736781547.806204	0
1736781547.8402636	1
1736781547.8403816	0
1736781547.87392	1
1736781547.8740182	0
1736781547.9075234	1
1736781547.9077961	0
1736781547.9412968	1
1736781547.94146	0
1736781547.9750354	1
1736781547.9751308	0
1736781548.0086303	1
1736781548.0087264	0
1736781548.0422258	1
1736781548.042322	0
1736781548.07582	1
1736781548.075915	0
1736781548.1094122	1
1736781548.109535	0
1736781548.1430342	1
1736781548.1431546	0
1736781548.1766655	1
1736781548.1767588	0
1736781548.2102528	1
1736781548.2103724	0
1736781548.243875	1
1736781548.2439678	0
1736781548.2774625	1
1736781548.2775545	0
1736781548.3110483	1
1736781548.311141	0
1736781548.344636	1
1736781548.3447278	0
1736781548.3782208	1
1736781548.3783119	0
1736781548.4118042	1
1736781548.4118958	0
1736781548.44539	1
1736781548.445482	0
1736781548.478976	1
1736781548.4790668	0
1736781548.5125601	1
1736781548.5126514	0
[truncated: 10,030 more rows]
