# Supplementary material for: The DMC-Behavior Platform: An Open-Source Framework for Auditory-Guided Perceptual Decision-Making in Head-Fixed Mice
Source: eNeuro. 2025 Apr 8;12(4):ENEURO.0457-24.2025. doi: 10.1523/ENEURO.0457-24.2025 (PMC11984799; doi:10.1523/ENEURO.0457-24.2025)
Supplement: Extended data 1 — DMC-Behavior repository. Download Extended data 1, ZIP file. [file eneuro-12-ENEURO.0457-24.2025-s004.zip › tutorial/detection/det-001/20250113/151834/20250113_detection_meta-data.json]

{
    "animal_id": "det-001",
    "droid": "c3po",
    "experimenter": "fj",
    "procedure": "auditory_detection",
    "date": "20250113",
    "start": "15:18:32",
    "end": "15:21:57",
    "2p_sync_record": true,
    "camera_data": true,
    "# trials": 50,
    "pump_duration": 0,
    "ITI_range": [
        0.5,
        2.0
    ],
    "trial_statistics": [
        40,
        10,
        0
    ],
    "ending_criteria": "manual",
    "curr_stage": 0,
    "stage_advance": false
}
