# Supplementary material for: The DMC-Behavior Platform: An Open-Source Framework for Auditory-Guided Perceptual Decision-Making in Head-Fixed Mice
Source: eNeuro. 2025 Apr 8;12(4):ENEURO.0457-24.2025. doi: 10.1523/ENEURO.0457-24.2025 (PMC11984799; doi:10.1523/ENEURO.0457-24.2025)
Supplement: Extended data 1 — DMC-Behavior repository. Download Extended data 1, ZIP file. [file eneuro-12-ENEURO.0457-24.2025-s004.zip › tutorial/detection/det-001/20250113/151834/20250113_pump_data.csv]

1736781536.0916603	250
1736781539.870164	250
1736781543.792967	250
1736781547.0423465	250
1736781551.2178676	250
1736781554.9589875	250
1736781558.3742638	250
1736781561.6424794	250
1736781565.2988813	250
1736781569.6768663	250
1736781573.5067983	250
1736781576.651437	250
1736781580.0046692	250
1736781583.5497682	250
1736781587.3361847	250
1736781590.92365	250
1736781594.9884903	250
1736781598.4206805	250
1736781611.6594703	250
1736781625.8424094	250
1736781628.9900768	250
1736781632.8207104	250
1736781636.0011227	250
1736781639.5321245	250
1736781643.0539055	250
1736781646.2382805	250
1736781649.5897691	250
1736781653.2544081	250
1736781656.628123	250
1736781659.91365	250
1736781663.5523386	250
1736781666.9604218	250
1736781670.4352021	250
1736781674.1456368	250
1736781677.5526726	250
1736781681.2241585	250
1736781684.9041817	250
1736781688.6010098	250
1736781691.827584	250
1736781695.2774222	250
