# Supplementary material for: The DMC-Behavior Platform: An Open-Source Framework for Auditory-Guided Perceptual Decision-Making in Head-Fixed Mice
Source: eNeuro. 2025 Apr 8;12(4):ENEURO.0457-24.2025. doi: 10.1523/ENEURO.0457-24.2025 (PMC11984799; doi:10.1523/ENEURO.0457-24.2025)
Supplement: Extended data 1 — DMC-Behavior repository. Download Extended data 1, ZIP file. [file eneuro-12-ENEURO.0457-24.2025-s004.zip › tutorial/detection/det-001/20250113/151834/20250113_rotary_data.csv]

1736781514.8506076	0
1736781514.86104	0
1736781514.8741705	0
1736781514.8848822	0
1736781514.8960242	0
1736781514.9064932	0
1736781514.91683	0
1736781514.9272435	0
1736781514.9374537	0
1736781514.94762	0
1736781514.9577827	0
1736781514.967949	0
1736781514.9781117	0
1736781514.9882708	0
1736781514.9984322	0
1736781515.0085933	0
1736781515.0187576	0
1736781515.0289178	0
1736781515.0390763	0
1736781515.0492013	0
1736781515.0593603	0
1736781515.0695484	0
1736781515.0797074	0
1736781515.089888	0
1736781515.10008	0
1736781515.1102397	0
1736781515.1204033	0
1736781515.1305695	0
1736781515.1407354	0
1736781515.1509063	0
1736781515.1610684	0
1736781515.1712286	0
1736781515.1813886	0
1736781515.1915298	0
1736781515.2016914	0
1736781515.2118518	0
1736781515.2220106	0
1736781515.2321723	0
1736781515.2423615	0
1736781515.2525244	0
1736781515.2626896	0
1736781515.2728717	0
1736781515.2830312	0
1736781515.2931907	0
1736781515.3035865	0
1736781515.3137774	0
1736781515.323949	0
1736781515.3342576	0
1736781515.344446	0
1736781515.3546135	0
1736781515.36478	0
1736781515.3749533	0
1736781515.385118	0
1736781515.395329	0
1736781515.4054935	0
1736781515.4156568	0
1736781515.42582	0
1736781515.4359832	0
1736781515.4461465	0
1736781515.4563096	0
1736781515.466473	0
1736781515.4766774	0
1736781515.4869056	0
1736781515.497068	0
1736781515.5072293	0
1736781515.5173926	0
1736781515.527554	0
1736781515.5377455	0
1736781515.5479076	0
1736781515.5580695	0
1736781515.5682614	0
1736781515.5784247	0
1736781515.588587	0
1736781515.5987473	0
1736781515.6089091	0
1736781515.6190705	0
1736781515.6292322	0
1736781515.6393938	0
1736781515.6495724	0
1736781515.6597388	0
1736781515.6699	0
1736781515.68006	0
1736781515.69022	0
1736781515.7004056	0
1736781515.7107174	0
1736781515.7208803	0
1736781515.7310638	0
1736781515.741227	0
1736781515.7513878	0
1736781515.7615526	0
1736781515.771714	0
1736781515.7818956	0
1736781515.7920568	0
1736781515.8022168	0
1736781515.8124385	0
1736781515.8226008	0
1736781515.8327627	0
1736781515.8429239	0
1736781515.8530846	0
1736781515.8632631	0
1736781515.8734608	0
1736781515.8836231	0
1736781515.893784	0
1736781515.904004	0
1736781515.9141665	0
1736781515.92433	0
1736781515.9344912	0
1736781515.9446523	0
1736781515.9548128	0
1736781515.9650333	0
1736781515.9751954	0
1736781515.985358	0
1736781515.995569	0
1736781516.005731	0
1736781516.015917	0
1736781516.026078	0
1736781516.036239	0
1736781516.0464847	0
1736781516.056647	0
1736781516.0668068	0
1736781516.0769677	0
1736781516.087138	0
1736781516.097304	0
1736781516.1075046	0
1736781516.117667	0
1736781516.1278281	0
1736781516.1380744	0
1736781516.1482384	0
1736781516.1584005	0
1736781516.1685615	0
1736781516.1787229	0
1736781516.1889622	0
1736781516.199125	0
1736781516.209287	0
1736781516.219448	0
1736781516.2296085	0
1736781516.239774	0
1736781516.249965	0
1736781516.2601278	0
1736781516.2702892	0
1736781516.280457	0
1736781516.2906187	0
1736781516.3007836	0
1736781516.3109674	0
1736781516.3211281	0
1736781516.3313394	0
1736781516.3415017	0
1736781516.3516874	0
1736781516.3618577	0
1736781516.3720894	0
1736781516.3823035	0
1736781516.3924723	0
1736781516.4026372	0
1736781516.4128015	0
1736781516.4229636	0
1736781516.43317	0
1736781516.443352	0
1736781516.4535146	0
1736781516.4636765	0
1736781516.4738371	0
1736781516.4839973	0
1736781516.4941926	0
1736781516.5043535	0
1736781516.5145152	0
1736781516.5247152	0
1736781516.534876	0
1736781516.5450358	0
1736781516.5551956	0
1736781516.5653572	0
1736781516.5756388	0
1736781516.5858135	0
1736781516.5959742	0
1736781516.6061344	0
1736781516.6162953	0
1736781516.626464	0
1736781516.6366403	0
1736781516.6468034	0
1736781516.6569655	0
1736781516.667205	0
1736781516.6773674	0
1736781516.6875284	0
1736781516.6976905	0
1736781516.7078514	0
1736781516.7180128	0
1736781516.7281804	0
1736781516.738343	0
1736781516.7485042	0
1736781516.7587042	0
1736781516.7688665	0
1736781516.7790265	0
1736781516.789188	0
1736781516.7993476	0
1736781516.8095345	0
1736781516.8197112	0
1736781516.8298728	0
1736781516.8400338	0
1736781516.8502545	0
1736781516.860416	0
1736781516.870603	0
1736781516.8807647	0
1736781516.8909364	0
1736781516.9012227	0
1736781516.911387	0
1736781516.9215493	0
1736781516.9317112	0
1736781516.941873	0
1736781516.9520411	0
1736781516.9622374	0
1736781516.972399	0
1736781516.9825594	0
1736781516.99274	0
1736781517.0029004	0
1736781517.0130615	0
1736781517.0232413	0
1736781517.0334013	0
1736781517.0436397	0
1736781517.0538	0
1736781517.0639606	0
1736781517.0741205	0
1736781517.0843148	0
1736781517.094478	0
1736781517.1046379	0
1736781517.1147976	0
1736781517.124957	0
1736781517.1351945	0
1736781517.1453552	0
1736781517.155516	0
1736781517.1656754	0
1736781517.1758354	0
1736781517.1859944	0
1736781517.1961536	0
1736781517.2063131	0
1736781517.2164724	0
1736781517.2267277	0
1736781517.2369022	0
1736781517.247062	0
1736781517.2572212	0
1736781517.2673798	0
1736781517.2776327	0
1736781517.2877936	0
1736781517.2979543	0
1736781517.3081138	0
1736781517.3182735	0
1736781517.328434	0
1736781517.3385937	0
1736781517.3487544	0
1736781517.358916	0
1736781517.369185	0
1736781517.379358	0
1736781517.3895185	0
1736781517.3996797	0
1736781517.4098454	0
1736781517.4202359	0
1736781517.4304168	0
1736781517.4405785	0
1736781517.4507403	0
1736781517.460925	0
1736781517.4712346	0
1736781517.481442	0
1736781517.4916246	0
1736781517.501786	0
1736781517.511946	0
1736781517.5221355	0
1736781517.5323327	0
1736781517.5425174	0
1736781517.5526786	0
1736781517.5628378	0
1736781517.572998	0
1736781517.5831583	0
1736781517.5933366	0
1736781517.6034973	0
1736781517.6137147	0
1736781517.623893	0
1736781517.6340542	0
1736781517.644214	0
1736781517.6543922	0
1736781517.6645525	0
1736781517.6747124	0
1736781517.6848722	0
1736781517.695033	0
1736781517.7051916	0
1736781517.7153518	0
1736781517.7255113	0
1736781517.7356725	0
1736781517.7458315	0
1736781517.7559912	0
1736781517.7661507	0
1736781517.7763104	0
1736781517.7864702	0
1736781517.7966595	0
1736781517.806832	0
1736781517.8169923	0
1736781517.8271525	0
1736781517.8373754	0
1736781517.8475375	0
1736781517.8576975	0
1736781517.8678827	0
1736781517.8780425	0
1736781517.8883562	0
1736781517.8985217	0
1736781517.9087043	0
1736781517.9188669	0
1736781517.9290333	0
1736781517.939239	0
1736781517.9495022	0
1736781517.9596636	0
1736781517.9698246	0
1736781517.979986	0
1736781517.9901464	0
1736781518.0003066	0
1736781518.010467	0
1736781518.0206265	0
1736781518.0307925	0
1736781518.0410118	0
1736781518.0511718	0
1736781518.0613322	0
1736781518.0715322	0
1736781518.081693	0
1736781518.091854	0
1736781518.102035	0
1736781518.1121948	0
1736781518.1224484	0
1736781518.13261	0
1736781518.1427689	0
1736781518.1529284	0
1736781518.1630902	0
1736781518.1733143	0
1736781518.1835654	0
1736781518.1937265	0
1736781518.2038867	0
1736781518.2140472	0
1736781518.2242079	0
1736781518.2343698	0
1736781518.24453	0
1736781518.2546895	0
1736781518.2649314	0
1736781518.2751079	0
1736781518.2852683	0
1736781518.2954283	0
1736781518.3055878	0
1736781518.3157482	0
1736781518.3259082	0
1736781518.336068	0
1736781518.346234	0
1736781518.35646	0
1736781518.3666222	0
1736781518.3768313	0
1736781518.3870173	0
1736781518.3972163	0
1736781518.4073932	0
1736781518.417556	0
1736781518.427841	0
1736781518.4380739	0
1736781518.4482367	0
1736781518.4583988	0
1736781518.4685607	0
1736781518.4787638	0
1736781518.4889905	0
1736781518.499154	-2
1736781518.5094502	3
1736781518.5196838	12
1736781518.5299938	21
1736781518.540196	26
1736781518.5503592	25
1736781518.5605524	20
1736781518.5708492	9
1736781518.581046	-9
1736781518.5912135	-37
1736781518.601572	-73
1736781518.6118534	-99
1736781518.6221592	-134
1736781518.632413	-171
1736781518.642624	-208
1736781518.6529412	-247
1736781518.6634524	-286
1736781518.6737323	-325
1736781518.6840444	-364
1736781518.6942444	-403
1736781518.704517	-441
1736781518.7147992	-479
1736781518.7250988	-519
1736781518.7354045	-558
1736781518.745718	-595
1736781518.7560554	-634
1736781518.7663097	-672
1736781518.776656	-710
1736781518.7869477	-749
1736781518.7975285	-787
1736781518.8077743	-824
1736781518.8180797	-862
1736781518.8283553	-901
1736781518.8386247	-937
1736781518.848897	-975
1736781518.8591447	-1012
1736781518.8697095	-1047
1736781518.8799882	-1085
1736781518.89027	-1122
1736781518.9005659	-1159
1736781518.9109223	-1197
1736781518.9211247	-1234
1736781518.9314115	-1270
1736781518.9418166	-1305
1736781518.95239	-1341
1736781518.9628224	-1378
1736781518.9730372	-1413
1736781518.98332	-1449
1736781518.9935975	-1486
1736781519.003844	-1521
1736781519.0140889	-1557
1736781519.0243733	-1592
1736781519.0346532	-1626
1736781519.0451233	-1662
1736781519.0553672	-1697
1736781519.065687	-1732
1736781519.0759654	-1765
1736781519.086336	-1800
1736781519.0968792	-1835
1736781519.1072278	-1869
1736781519.1174934	-1903
1736781519.1278002	-1937
1736781519.1382031	-1970
1736781519.1483927	-2004
1736781519.1586983	-2038
1736781519.1691456	-2070
1736781519.179427	-2104
1736781519.1897502	-2137
1736781519.2000806	-2171
1736781519.2102845	-2204
1736781519.2205243	-2237
1736781519.2308128	-2269
1736781519.241122	-2301
1736781519.2517595	-2334
1736781519.2620215	-2367
1736781519.2722309	-2398
1736781519.2825322	-2431
1736781519.2927353	-2463
1736781519.303147	-2494
1736781519.3133733	-2527
1736781519.3235664	-2559
1736781519.333931	-2591
1736781519.344174	-2621
1736781519.3543894	-2652
1736781519.3646674	-2684
1736781519.3749323	-2713
1736781519.385175	-2745
1736781519.3953958	-2775
1736781519.4056242	-2805
1736781519.4160173	-2836
1736781519.4263353	-2867
1736781519.4365573	-2897
1736781519.4467654	-2926
1736781519.4571428	-2956
1736781519.4673572	-2986
1736781519.4775648	-3015
1736781519.4878733	-3045
1736781519.49808	-3075
1736781519.5083113	-3103
1736781519.5185933	-3133
1736781519.5288987	-3163
1736781519.5390775	-3192
1736781519.5495698	-3221
1736781519.559818	-3250
1736781519.5700195	-3279
1736781519.5802934	-3307
1736781519.590509	-3335
1736781519.6008286	-3363
1736781519.6110332	-3391
1736781519.621321	-3419
1736781519.6315634	-3448
1736781519.6417396	-3475
1736781519.651978	-3503
1736781519.662154	-3530
1736781519.67245	-3558
1736781519.682744	-3585
1736781519.693013	-3613
1736781519.7034578	-3640
1736781519.7136912	-3666
1736781519.7239392	-3693
1736781519.734236	-3720
1736781519.7444441	-3746
1736781519.75475	-3773
1736781519.7649143	-3799
1736781519.775393	-3825
1736781519.7856393	-3852
1736781519.79607	-3878
1736781519.8063	-3905
1736781519.816673	-3930
1736781519.8269448	-3956
1736781519.83718	-3982
1736781519.8473918	-4006
1736781519.857635	-4032
1736781519.8678854	-4057
1736781519.8780944	-4081
1736781519.888352	-4106
1736781519.8985848	-4131
1736781519.9087944	-4155
1736781519.9189606	-4181
1736781519.9292054	-4207
1736781519.9394097	-4231
1736781519.9496126	-4255
1736781519.9598162	-4279
1736781519.9701	-4303
1736781519.9804618	-4326
1736781519.9908087	-4350
1736781520.0010142	-4374
1736781520.0112998	-4397
1736781520.0214694	-4421
1736781520.0317035	-4444
1736781520.0419502	-4468
1736781520.0521646	-4490
1736781520.0623562	-4514
1736781520.0725543	-4537
1736781520.0827765	-4560
1736781520.092952	-4583
1736781520.103181	-4606
1736781520.1134055	-4628
1736781520.1236503	-4650
1736781520.1338496	-4672
1736781520.1440575	-4693
1736781520.1542704	-4715
1736781520.1645455	-4737
1736781520.174723	-4759
1736781520.185071	-4780
1736781520.195277	-4802
1736781520.2054539	-4824
1736781520.215636	-4844
1736781520.225889	-4866
1736781520.23614	-4887
1736781520.2463503	-4908
1736781520.2565608	-4930
1736781520.2667253	-4951
1736781520.2769027	-4971
1736781520.287071	-4992
1736781520.2973132	-5012
1736781520.3075042	-5033
1736781520.317716	-5052
1736781520.327886	-5073
1736781520.3380942	-5093
1736781520.348268	-5112
1736781520.35854	-5132
1736781520.368907	-5152
1736781520.379414	-5172
1736781520.3897216	-5192
1736781520.399929	-5213
1736781520.410136	-5232
1736781520.420369	-5250
1736781520.430579	-5255
1736781520.441411	-5265
1736781520.451744	-5277
1736781520.4623294	-5294
1736781520.4738605	-5306
1736781520.4841685	-5319
1736781520.4949565	-5334
1736781520.5054963	-5345
1736781520.515785	-5363
1736781520.5260012	-5381
1736781520.536192	-5399
1736781520.5463977	-5417
1736781520.556577	-5435
1736781520.5667765	-5453
1736781520.577023	-5470
1736781520.5872073	-5488
1736781520.5973907	-5505
1736781520.607567	-5522
1736781520.6177378	-5540
1736781520.6279254	-5557
1736781520.638133	-5574
1736781520.6483028	-5590
1736781520.6584961	-5607
1736781520.6686687	-5624
1736781520.6788785	-5640
1736781520.6890597	-5656
1736781520.6992347	-5673
1736781520.709434	-5689
1736781520.7196388	-5705
1736781520.7298439	-5721
1736781520.7401297	-5737
1736781520.750447	-5753
1736781520.7606306	-5769
1736781520.7708106	-5784
1736781520.7810092	-5800
1736781520.7911818	-5815
1736781520.801357	-5831
1736781520.8115342	-5846
1736781520.8217318	-5861
1736781520.831902	-5876
1736781520.8420773	-5891
1736781520.8522477	-5905
1736781520.8624187	-5920
1736781520.8725939	-5934
1736781520.8827653	-5949
1736781520.8929482	-5963
1736781520.9031327	-5977
1736781520.9133248	-5991
1736781520.9235394	-6005
1736781520.933931	-6019
1736781520.9441042	-6033
1736781520.9542825	-6047
1736781520.9644854	-6061
1736781520.9746702	-6074
1736781520.9848456	-6087
1736781520.9950187	-6101
1736781521.0051997	-6114
1736781521.0153985	-6127
1736781521.0255692	-6140
1736781521.035754	-6154
1736781521.0459685	-6167
1736781521.0562189	-6179
1736781521.0664186	-6192
1736781521.076596	-6204
1736781521.0867712	-6216
1736781521.096978	-6228
1736781521.1071515	-6240
1736781521.1174283	-6252
1736781521.1276045	-6264
1736781521.137775	-6275
1736781521.148068	-6287
1736781521.158259	-6298
1736781521.168437	-6310
1736781521.1786425	-6321
1736781521.189137	-6332
1736781521.1993277	-6343
1736781521.209499	-6354
1736781521.2197351	-6364
1736781521.2299776	-6375
1736781521.2401729	-6386
1736781521.2503426	-6396
1736781521.2605135	-6407
1736781521.2706826	-6417
1736781521.2808514	-6427
1736781521.291046	-6437
1736781521.3012373	-6447
1736781521.311488	-6457
1736781521.321656	-6467
1736781521.3318245	-6477
1736781521.342076	-6486
1736781521.35233	-6495
1736781521.362506	-6504
1736781521.372708	-6514
1736781521.3829	-6522
1736781521.3930697	-6531
1736781521.4034376	-6540
1736781521.4136143	-6549
1736781521.4237936	-6558
1736781521.433973	-6567
1736781521.4441612	-6575
1736781521.454366	-6583
1736781521.464574	-6591
1736781521.474745	-6599
1736781521.485031	-6607
1736781521.4952142	-6615
1736781521.5053856	-6623
1736781521.5155618	-6631
1736781521.5257328	-6639
1736781521.53594	-6646
1736781521.5461118	-6654
1736781521.5563323	-6661
1736781521.566501	-6669
1736781521.576702	-6676
1736781521.5868704	-6683
1736781521.59708	-6690
1736781521.607263	-6698
1736781521.617431	-6705
1736781521.6276004	-6712
1736781521.6377742	-6718
1736781521.647953	-6725
1736781521.658194	-6732
1736781521.6684473	-6739
1736781521.6786146	-6745
1736781521.6887949	-6752
1736781521.6989796	-6758
1736781521.7091496	-6764
1736781521.7193177	-6770
1736781521.7294858	-6777
1736781521.7396953	-6783
1736781521.7498627	-6789
1736781521.760032	-6794
1736781521.770289	-6800
1736781521.7805743	-6806
1736781521.7907436	-6812
1736781521.8009915	-6817
1736781521.8111613	-6823
1736781521.8213286	-6828
1736781521.8315241	-6833
1736781521.8416932	-6838
1736781521.851861	-6843
1736781521.8620338	-6848
1736781521.8722394	-6853
1736781521.8824077	-6858
1736781521.8925781	-6862
1736781521.902779	-6867
1736781521.9129436	-6871
1736781521.9232757	-6875
1736781521.9335167	-6879
1736781521.9436843	-6884
1736781521.9538503	-6888
1736781521.964025	-6891
1736781521.974191	-6895
1736781521.984401	-6899
1736781521.9945645	-6903
1736781522.004769	-6906
1736781522.0149808	-6909
1736781522.025151	-6913
1736781522.035321	-6916
1736781522.0455568	-6919
1736781522.0557246	-6922
1736781522.0658896	-6925
1736781522.0760791	-6928
1736781522.0862904	-6930
1736781522.0964527	-6933
1736781522.106616	-6935
1736781522.1168218	-6938
1736781522.126985	-6940
1736781522.1371515	-6943
1736781522.147316	-6945
1736781522.1575086	-6947
1736781522.167673	-6949
1736781522.1778648	-6951
1736781522.1880515	-6953
1736781522.1982143	-6955
1736781522.208381	-6956
1736781522.218543	-6958
1736781522.2287157	-6959
1736781522.238941	-6961
1736781522.249103	-6962
1736781522.2592902	-6963
1736781522.2694526	-6964
1736781522.279613	-6965
1736781522.2898097	-6966
1736781522.2999916	-6967
1736781522.3102195	-6968
1736781522.3204894	-6968
1736781522.3306615	-6969
1736781522.3408227	-6969
1736781522.3509824	-6970
1736781522.3612175	-6970
1736781522.3713782	-6970
1736781522.3815396	-6970
1736781522.3916993	-6970
1736781522.4018586	-6970
1736781522.41202	-6970
1736781522.4221807	-6970
1736781522.432378	-6969
1736781522.442539	-6969
1736781522.4527004	-6969
1736781522.462869	-6969
1736781522.4730313	-6969
1736781522.4831915	-6968
1736781522.4933689	-6968
1736781522.5035405	-6968
1736781522.5137029	-6968
1736781522.5238624	-6968
1736781522.5341315	-6968
1736781522.5443044	-6968
1736781522.5544655	-6968
1736781522.5646253	-6968
1736781522.5747855	-6968
1736781522.5849457	-6968
1736781522.5951266	-6968
1736781522.6053803	-6968
1736781522.6155431	-6968
1736781522.625704	-6968
1736781522.635863	-6968
1736781522.6460226	-6968
1736781522.6562133	-6968
1736781522.6664062	-6968
1736781522.6765716	-6968
1736781522.6867318	-6968
1736781522.697001	-6968
1736781522.7071614	-6968
1736781522.7173252	-6968
1736781522.727509	-6968
1736781522.7376676	-6968
1736781522.7479491	-6968
1736781522.758136	-6968
1736781522.7682965	-6968
1736781522.7784631	-6968
1736781522.7886229	-6968
1736781522.7988703	-6968
1736781522.8090303	-6968
1736781522.8191938	-6968
1736781522.8293753	-6968
1736781522.8395345	-6968
1736781522.84978	-6968
1736781522.8599398	-6968
1736781522.8701	-6968
1736781522.8802588	-6968
1736781522.8904185	-6968
1736781522.90058	-6968
1736781522.9107492	-6968
1736781522.9209087	-6968
1736781522.9310677	-6968
1736781522.9412272	-6968
1736781522.951387	-6968
1736781522.9615455	-6968
1736781522.9717045	-6968
1736781522.981864	-6968
1736781522.9920235	-6968
1736781523.0022104	-6968
1736781523.0123696	-6968
1736781523.0225298	-6968
1736781523.0327783	-6968
1736781523.042961	-6968
1736781523.0531228	-6968
1736781523.0632713	-6968
1736781523.0735102	-6968
1736781523.0836709	-6968
1736781523.0938306	-6968
1736781523.10399	-6968
1736781523.1141486	-6968
1736781523.1243272	-6968
1736781523.1345015	-6968
1736781523.144661	-6968
1736781523.1548197	-6968
1736781523.1649802	-6968
1736781523.1751597	-6968
1736781523.1853237	-6968
1736781523.1955104	-6968
1736781523.2056727	-6968
1736781523.2158427	-6968
1736781523.2260041	-6968
1736781523.2361636	-6968
1736781523.2463472	-6968
1736781523.256507	-6968
1736781523.2667952	-6968
1736781523.2769747	-6968
1736781523.2871344	-6968
1736781523.2973015	-6968
1736781523.307461	-6968
1736781523.317621	-6968
1736781523.327781	-6968
1736781523.3379405	-6968
1736781523.3481812	-6968
1736781523.358342	-6968
1736781523.3685255	-6968
1736781523.378685	-6968
1736781523.388848	-6968
1736781523.3990119	-6968
1736781523.4092243	-6968
1736781523.419384	-6968
1736781523.4295652	-6968
1736781523.4397287	-6968
1736781523.4498935	-6968
1736781523.4600554	-6968
1736781523.4702163	-6968
1736781523.480485	-6968
1736781523.4907124	-6968
1736781523.5008726	-6968
1736781523.511035	-6968
1736781523.5212488	-6968
1736781523.5314102	-6968
1736781523.54157	-6968
1736781523.5517302	-6968
1736781523.5618892	-6968
1736781523.5720482	-6968
1736781523.582243	-6968
1736781523.5924037	-6968
1736781523.6025634	-6968
1736781523.6128025	-6968
1736781523.6230276	-6968
1736781523.6331875	-6968
1736781523.6433628	-6968
1736781523.6535225	-6968
1736781523.663681	-6968
1736781523.6738482	-6968
1736781523.6840076	-6968
1736781523.6941674	-6968
1736781523.7043276	-6968
1736781523.7144878	-6968
1736781523.7246468	-6968
1736781523.7348065	-6968
1736781523.7449656	-6968
1736781523.7551453	-6968
1736781523.7653198	-6968
1736781523.7755165	-6968
1736781523.7856956	-6968
1736781523.7959008	-6968
1736781523.8060668	-6968
1736781523.8162303	-6968
1736781523.8263924	-6968
1736781523.8365614	-6968
1736781523.846803	-6968
1736781523.8570404	-6968
1736781523.8672025	-6968
1736781523.8773634	-6968
1736781523.887526	-6968
1736781523.8976889	-6968
1736781523.9078503	-6968
1736781523.9180117	-6968
1736781523.9281728	-6968
1736781523.938365	-6968
1736781523.948554	-6968
1736781523.9587152	-6968
1736781523.9688764	-6968
1736781523.9790864	-6968
1736781523.989312	-6968
1736781523.9994733	-6968
1736781524.0096347	-6968
1736781524.019796	-6968
1736781524.0300026	-6968
1736781524.0402274	-6968
1736781524.050389	-6968
1736781524.0605512	-6968
1736781524.0707111	-6968
1736781524.0809948	-6968
1736781524.0911555	-6968
1736781524.1013176	-6968
1736781524.1114783	-6968
1736781524.12164	-6968
1736781524.1318386	-6968
1736781524.1420023	-6968
1736781524.152164	-6968
1736781524.162324	-6968
1736781524.1724844	-6968
1736781524.1826448	-6968
1736781524.1928046	-6968
1736781524.202973	-6968
1736781524.2131324	-6968
1736781524.223272	-6968
1736781524.233433	-6968
1736781524.2435923	-6968
1736781524.2537885	-6968
1736781524.263949	-6968
1736781524.2741084	-6968
1736781524.2842686	-6968
1736781524.2944584	-6968
1736781524.3046372	-6968
1736781524.314802	-6968
1736781524.324964	-6968
1736781524.335125	-6968
1736781524.3452857	-6968
1736781524.3554466	-6968
1736781524.3656101	-6968
1736781524.375772	-6968
1736781524.385932	-6968
1736781524.3960922	-6968
1736781524.4062526	-6968
1736781524.4164128	-6968
1736781524.4266827	-6968
1736781524.4368906	-6968
1736781524.4470522	-6968
1736781524.457213	-6968
1736781524.4673731	-6968
1736781524.4775326	-6968
1736781524.4876924	-6968
1736781524.4978514	-6968
1736781524.5080113	-6968
1736781524.5181708	-6968
1736781524.5283308	-6968
1736781524.5385246	-6968
1736781524.5486841	-6968
1736781524.558844	-6968
1736781524.569006	-6968
1736781524.5791707	-6968
1736781524.5893655	-6968
1736781524.5995243	-6968
1736781524.609684	-6968
1736781524.6198428	-6968
1736781524.6300066	-6968
1736781524.6401994	-6968
1736781524.6503596	-6968
1736781524.6605198	-6968
1736781524.6706817	-6968
1736781524.6808412	-6968
1736781524.6910005	-6968
1736781524.7011602	-6968
1736781524.7113202	-6968
1736781524.72148	-6968
1736781524.7316387	-6968
1736781524.7417989	-6968
1736781524.7519586	-6968
1736781524.762118	-6968
1736781524.7722783	-6968
1736781524.7824395	-6968
1736781524.792637	-6968
1736781524.802797	-6968
1736781524.812962	-6968
1736781524.823215	-6968
1736781524.8334048	-6968
1736781524.843568	-6968
1736781524.8537292	-6968
1736781524.863891	-6968
1736781524.8740938	-6968
1736781524.8843198	-6968
1736781524.8944893	-6968
1736781524.9046507	-6968
1736781524.9148126	-6968
1736781524.9249735	-6968
1736781524.9352024	-6968
1736781524.9453623	-6968
1736781524.9555218	-6968
1736781524.965722	-6968
1736781524.975897	-6968
1736781524.9860573	-6968
1736781524.9962173	-6968
1736781525.0064888	-6968
1736781525.0166523	-6968
1736781525.026812	-6968
1736781525.0369713	-6968
1736781525.047131	-6968
1736781525.057291	-6968
1736781525.0674872	-6968
1736781525.0776467	-6968
1736781525.087811	-6968
1736781525.0990155	-6968
1736781525.109177	-6968
1736781525.1193373	-6968
1736781525.1295931	-6968
1736781525.1397552	-6968
1736781525.1499174	-6968
1736781525.1600785	-6968
1736781525.1702392	-6968
1736781525.1803994	-6968
1736781525.1905947	-6968
1736781525.200755	-6968
1736781525.2109177	-6968
1736781525.2211862	-6968
1736781525.2314138	-6968
1736781525.2415795	-6968
1736781525.2517633	-6968
1736781525.261925	-6968
1736781525.272089	-6968
1736781525.28225	-6968
1736781525.2924092	-6968
1736781525.302569	-6968
1736781525.3128142	-6968
1736781525.322982	-6968
1736781525.3331456	-6968
1736781525.343271	-6968
1736781525.353431	-6968
1736781525.3635921	-6968
1736781525.3737547	-6968
1736781525.3839157	-6968
1736781525.3940773	-6968
1736781525.404263	-6968
1736781525.4144943	-6968
1736781525.4246557	-6968
1736781525.4348392	-6968
1736781525.445	-6968
1736781525.455187	-6968
1736781525.4653795	-6968
1736781525.475539	-6968
1736781525.485698	-6968
1736781525.4958577	-6968
1736781525.5060182	-6968
1736781525.5161777	-6968
1736781525.526337	-6968
1736781525.5364964	-6968
1736781525.546766	-6968
1736781525.5569386	-6968
1736781525.5670998	-6968
1736781525.57726	-6968
1736781525.5874197	-6968
1736781525.5975804	-6968
1736781525.6077743	-6968
1736781525.617935	-6968
1736781525.628183	-6968
1736781525.6384096	-6968
1736781525.6485713	-6968
1736781525.6587367	-6968
1736781525.6688974	-6968
1736781525.6790578	-6968
1736781525.6892183	-6968
1736781525.6993783	-6968
1736781525.7095692	-6968
1736781525.719729	-6968
1736781525.7298887	-6968
1736781525.74009	-6968
1736781525.7502503	-6968
1736781525.7604103	-6968
1736781525.7705703	-6968
1736781525.7807293	-6968
1736781525.7909951	-6968
1736781525.8011563	-6968
1736781525.8113172	-6968
1736781525.821478	-6968
1736781525.8317745	-6968
1736781525.8419423	-6968
1736781525.8521056	-6968
1736781525.862267	-6968
1736781525.8724287	-6968
1736781525.8826752	-6968
1736781525.892837	-6968
1736781525.9029975	-6968
1736781525.9131582	-6968
1736781525.9233382	-6968
1736781525.933577	-6968
1736781525.9437397	-6968
1736781525.9539013	-6968
1736781525.964064	-6968
1736781525.9742246	-6968
1736781525.9843855	-6968
1736781525.9945822	-6968
1736781526.0047457	-6968
1736781526.0149071	-6968
1736781526.0251334	-6968
1736781526.0352948	-6968
1736781526.0454557	-6968
1736781526.0556161	-6968
1736781526.065816	-6968
1736781526.0759885	-6968
1736781526.0861824	-6968
1736781526.096343	-6968
1736781526.106504	-6968
1736781526.1166644	-6968
1736781526.126829	-6968
1736781526.1370237	-6968
1736781526.1471848	-6968
1736781526.1573465	-6968
1736781526.1675076	-6968
1736781526.1776695	-6968
1736781526.1878664	-6968
1736781526.198027	-6968
1736781526.208189	-6968
1736781526.2183502	-6968
1736781526.2285101	-6968
1736781526.2387037	-6968
1736781526.2488654	-6968
1736781526.2590256	-6968
1736781526.2691855	-6968
1736781526.2793448	-6968
1736781526.2895067	-6968
1736781526.2996671	-6968
1736781526.309827	-6968
1736781526.3199866	-6968
1736781526.3301456	-6968
1736781526.3403146	-6968
1736781526.350475	-6968
1736781526.3606343	-6968
1736781526.3707945	-6968
1736781526.380955	-6968
1736781526.391149	-6968
1736781526.4013093	-6968
1736781526.4114695	-6968
1736781526.4216301	-6968
1736781526.43179	-6968
1736781526.4419794	-6968
1736781526.45214	-6968
1736781526.4622996	-6968
1736781526.4724593	-6968
1736781526.4826531	-6968
1736781526.4928975	-6968
1736781526.5030577	-6968
1736781526.5132368	-6968
1736781526.5233986	-6968
1736781526.5335646	-6968
1736781526.5437288	-6970
1736781526.5538917	-6978
1736781526.5640903	-6992
1736781526.574353	-7010
1736781526.584681	-7030
1736781526.5948899	-7052
1736781526.6051013	-7074
1736781526.6153107	-7098
1736781526.6257682	-7124
1736781526.63597	-7147
1736781526.6461337	-7171
1736781526.6563709	-7193
1736781526.6665783	-7216
1736781526.676876	-7239
1736781526.6871445	-7263
1736781526.6975214	-7287
1736781526.707704	-7311
1736781526.7181003	-7334
1736781526.72834	-7358
1736781526.7385416	-7382
1736781526.7487116	-7405
1736781526.7589252	-7428
1736781526.7691364	-7451
1736781526.779364	-7475
1736781526.789606	-7498
1736781526.7998405	-7521
1736781526.8100514	-7544
1736781526.8202693	-7567
1736781526.8306007	-7590
1736781526.8408368	-7612
1736781526.85106	-7634
1736781526.8612888	-7656
1736781526.8714933	-7678
1736781526.8817244	-7700
1736781526.891936	-7722
1736781526.9021432	-7744
1736781526.9123209	-7765
1736781526.9225326	-7787
1736781526.9328232	-7808
1736781526.9430308	-7830
1736781526.9532642	-7851
1736781526.9634864	-7873
1736781526.9736598	-7894
1736781526.9839065	-7915
1736781526.9940765	-7936
1736781527.004419	-7956
1736781527.0146465	-7977
1736781527.0248697	-7997
1736781527.0350842	-8017
1736781527.0453348	-8035
1736781527.0554998	-8051
1736781527.0658379	-8064
1736781527.0760407	-8074
1736781527.0862036	-8081
1736781527.0963655	-8084
1736781527.1065273	-8086
1736781527.1166987	-8087
1736781527.1268604	-8087
1736781527.1370218	-8087
1736781527.1472185	-8086
1736781527.1573808	-8085
1736781527.1675425	-8084
1736781527.1778324	-8082
1736781527.1880062	-8080
1736781527.1981697	-8078
1736781527.2083318	-8076
1736781527.218529	-8074
1736781527.2286904	-8072
1736781527.2388525	-8070
1736781527.2491431	-8068
1736781527.259306	-8067
1736781527.2694962	-8065
1736781527.2796588	-8063
1736781527.2898207	-8061
1736781527.3000221	-8060
1736781527.3101852	-8058
1736781527.3203723	-8057
1736781527.330535	-8055
1736781527.3406968	-8054
1736781527.350859	-8052
1736781527.3611057	-8051
1736781527.3712668	-8050
1736781527.381428	-8048
1736781527.3916428	-8047
1736781527.4018056	-8046
1736781527.4119675	-8045
1736781527.4221728	-8044
1736781527.4323342	-8043
1736781527.4424996	-8042
1736781527.4526966	-8041
1736781527.4628997	-8040
1736781527.4730616	-8039
1736781527.4832473	-8038
1736781527.4934158	-8038
1736781527.5035796	-8037
1736781527.513745	-8036
1736781527.5239446	-8036
1736781527.534188	-8035
1736781527.5443752	-8035
1736781527.5545368	-8035
1736781527.5646977	-8034
1736781527.5748572	-8034
1736781527.5850246	-8034
1736781527.5952206	-8034
1736781527.605381	-8034
1736781527.6155407	-8034
1736781527.6257007	-8034
1736781527.6358604	-8034
1736781527.646021	-8034
1736781527.656181	-8034
1736781527.6663396	-8034
1736781527.6765363	-8034
1736781527.6867716	-8034
1736781527.6969342	-8034
1736781527.7070956	-8034
1736781527.7173157	-8034
1736781527.727478	-8034
1736781527.737638	-8034
1736781527.747798	-8034
1736781527.7579591	-8034
1736781527.7681186	-8034
1736781527.7782795	-8034
1736781527.7884398	-8034
1736781527.7985997	-8034
1736781527.8087587	-8034
1736781527.81892	-8034
1736781527.82911	-8034
1736781527.8397899	-8034
1736781527.850195	-8034
1736781527.860897	-8034
1736781527.8714783	-8034
1736781527.8819203	-8034
1736781527.892245	-8034
1736781527.9041896	-8034
1736781527.9146326	-8034
1736781527.924802	-8034
1736781527.9350011	-8034
1736781527.9451687	-8034
1736781527.9553308	-8034
1736781527.9654925	-8034
1736781527.9756303	-8034
1736781527.985794	-8034
1736781527.9959779	-8034
1736781528.006137	-8034
1736781528.016282	-8034
1736781528.0264425	-8034
1736781528.0366032	-8034
1736781528.0467622	-8034
1736781528.0569239	-8034
1736781528.0670848	-8034
1736781528.0772452	-8034
1736781528.08741	-8034
1736781528.0975718	-8034
1736781528.1077306	-8034
1736781528.11789	-8034
1736781528.1280499	-8034
1736781528.1382437	-8034
1736781528.1484058	-8034
1736781528.1585655	-8034
1736781528.1687486	-8034
1736781528.1789086	-8034
1736781528.1890738	-8034
1736781528.1992335	-8034
1736781528.2093973	-8034
1736781528.2195575	-8034
1736781528.2297163	-8034
1736781528.2398772	-8034
1736781528.2500384	-8034
1736781528.2602005	-8034
1736781528.2703614	-8034
1736781528.280521	-8034
1736781528.2906842	-8034
1736781528.3008451	-8034
1736781528.3110054	-8034
1736781528.3211691	-8034
1736781528.331329	-8034
1736781528.3414884	-8034
1736781528.3516736	-8034
1736781528.3618345	-8034
1736781528.3719957	-8034
1736781528.3821776	-8034
1736781528.3923702	-8034
1736781528.40254	-8034
1736781528.4126985	-8034
1736781528.4228592	-8034
1736781528.4329748	-8034
1736781528.4431348	-8034
1736781528.453276	-8034
1736781528.4634385	-8034
1736781528.4736328	-8034
1736781528.4838002	-8034
1736781528.4939616	-8034
1736781528.504121	-8034
1736781528.514279	-8034
1736781528.524532	-8034
1736781528.5347831	-8034
1736781528.544946	-8034
1736781528.5551074	-8034
1736781528.5652792	-8034
1736781528.575475	-8034
1736781528.585637	-8034
1736781528.5957983	-8034
1736781528.6060529	-8034
1736781528.6162152	-8034
1736781528.6263783	-8034
1736781528.6365397	-8034
1736781528.646701	-8034
1736781528.6569667	-8034
1736781528.6671393	-8034
1736781528.6773248	-8034
1736781528.6874883	-8034
1736781528.697649	-8034
1736781528.707809	-8034
1736781528.7179754	-8034
1736781528.7281363	-8034
1736781528.7382963	-8034
1736781528.748457	-8034
1736781528.7586188	-8034
1736781528.76878	-8034
1736781528.7789404	-8034
1736781528.7891269	-8034
1736781528.7993834	-8034
1736781528.8095455	-8034
1736781528.8197067	-8034
1736781528.829894	-8034
1736781528.840055	-8034
1736781528.8503385	-8034
1736781528.860598	-8034
1736781528.8707728	-8034
1736781528.8809333	-8034
1736781528.8911438	-8034
1736781528.9013364	-8034
1736781528.9115179	-8034
1736781528.9216888	-8034
1736781528.931856	-8034
1736781528.9420657	-8034
1736781528.9523075	-8034
1736781528.962472	-8034
1736781528.9726348	-8034
1736781528.9827976	-8034
1736781528.9930341	-8034
1736781529.0032747	-8034
1736781529.0134676	-8034
1736781529.0236323	-8034
1736781529.0337958	-8034
1736781529.0440402	-8034
1736781529.0542035	-8034
1736781529.064366	-8034
1736781529.0745285	-8034
1736781529.0846913	-8034
1736781529.0949159	-8034
1736781529.1050801	-8034
1736781529.1152427	-8034
1736781529.1254056	-8034
1736781529.135568	-8034
1736781529.145824	-8034
1736781529.1560323	-8034
1736781529.166196	-8034
1736781529.1763585	-8034
1736781529.1865199	-8034
1736781529.1969528	-8034
1736781529.2071128	-8034
1736781529.2172744	-8034
1736781529.2274342	-8034
1736781529.2375953	-8034
1736781529.247764	-8034
1736781529.2579234	-8034
1736781529.2680829	-8034
1736781529.2782435	-8034
1736781529.2884047	-8034
1736781529.2985666	-8034
1736781529.3087287	-8034
1736781529.3188894	-8034
1736781529.3290524	-8034
1736781529.3392143	-8034
1736781529.3493736	-8034
1736781529.3595345	-8034
1736781529.3696487	-8034
1736781529.3798115	-8034
1736781529.3899727	-8034
1736781529.400132	-8034
1736781529.410339	-8034
1736781529.4205437	-8034
1736781529.4307246	-8034
1736781529.4408858	-8034
1736781529.4510837	-8034
1736781529.4612465	-8034
1736781529.471407	-8034
1736781529.4815667	-8034
1736781529.4917703	-8034
1736781529.5019314	-8034
1736781529.5120914	-8034
1736781529.5222504	-8034
1736781529.532368	-8034
1736781529.5425296	-8034
1736781529.552689	-8034
1736781529.5628486	-8034
1736781529.5730107	-8034
1736781529.5831726	-8034
1736781529.593355	-8034
1736781529.6035168	-8034
1736781529.6136782	-8034
1736781529.6238413	-8034
1736781529.6340022	-8034
1736781529.6441631	-8034
1736781529.6543224	-8034
1736781529.6644843	-8034
1736781529.674645	-8034
1736781529.6848052	-8034
1736781529.6949658	-8034
1736781529.705125	-8034
1736781529.7152846	-8034
1736781529.7254434	-8034
1736781529.7356043	-8034
1736781529.745764	-8034
1736781529.7559247	-8034
1736781529.7661242	-8034
1736781529.7762878	-8034
1736781529.7864478	-8034
1736781529.7966084	-8034
1736781529.806768	-8034
1736781529.8169355	-8034
1736781529.8270946	-8034
1736781529.8372536	-8034
1736781529.8474133	-8034
1736781529.857574	-8034
1736781529.8677337	-8034
1736781529.8778934	-8034
1736781529.8880525	-8034
1736781529.8982115	-8034
1736781529.9083729	-8034
1736781529.9185321	-8034
1736781529.9286916	-8034
1736781529.9388566	-8034
1736781529.949021	-8034
1736781529.9592032	-8034
1736781529.9693675	-8034
1736781529.97953	-8034
1736781529.989736	-8034
1736781530.0000067	-8034
1736781530.0101988	-8034
1736781530.020363	-8034
1736781530.030524	-8034
1736781530.0406861	-8034
1736781530.0508475	-8034
1736781530.0610082	-8034
1736781530.0712795	-8034
1736781530.0815322	-8034
1736781530.091697	-8034
1736781530.1018593	-8034
1736781530.1120198	-8034
1736781530.1221814	-8034
1736781530.132327	-8034
1736781530.142487	-8034
1736781530.1526458	-8034
1736781530.1628056	-8034
1736781530.1729603	-8034
1736781530.1831205	-8034
1736781530.1933043	-8034
1736781530.203465	-8034
1736781530.2136247	-8034
1736781530.2237856	-8034
1736781530.23395	-8034
1736781530.2441196	-8034
1736781530.254273	-8034
1736781530.2644737	-8034
1736781530.2746432	-8034
1736781530.284809	-8034
1736781530.2949712	-8034
1736781530.3051322	-8034
1736781530.3152943	-8034
1736781530.325493	-8034
1736781530.3356545	-8034
1736781530.345815	-8034
1736781530.3559756	-8034
1736781530.3661628	-8034
1736781530.376323	-8034
1736781530.386483	-8034
1736781530.3966422	-8034
1736781530.406804	-8034
1736781530.416964	-8034
1736781530.4271317	-8034
1736781530.4372904	-8034
1736781530.447455	-8034
1736781530.457619	-8034
1736781530.467785	-8034
1736781530.4779465	-8034
1736781530.488107	-8034
1736781530.4982421	-8034
1736781530.508403	-8034
1736781530.5185633	-8034
1736781530.5287223	-8034
1736781530.5388606	-8034
1736781530.5490198	-8034
1736781530.5591786	-8034
1736781530.569338	-8034
1736781530.5794795	-8034
1736781530.5896432	-8034
1736781530.5998037	-8034
1736781530.609963	-8034
1736781530.6201205	-8034
1736781530.6302795	-8034
1736781530.6404395	-8034
1736781530.650599	-8034
1736781530.660758	-8034
1736781530.6708808	-8034
1736781530.681156	-8034
1736781530.691317	-8034
1736781530.701499	-8034
1736781530.7117684	-8034
1736781530.7220013	-8034
1736781530.732211	-8034
1736781530.7423723	-8034
1736781530.7525568	-8034
1736781530.7627482	-8034
1736781530.7729096	-8034
1736781530.7830696	-8034
1736781530.7932508	-8034
1736781530.8034427	-8034
1736781530.8136232	-8034
1736781530.8237858	-8034
1736781530.8339467	-8034
1736781530.8441474	-8034
1736781530.854308	-8034
1736781530.8645084	-8034
1736781530.8746696	-8034
1736781530.88483	-8034
1736781530.8949893	-8034
1736781530.905149	-8034
1736781530.9154172	-8034
1736781530.9255884	-8034
1736781530.9357498	-8034
1736781530.9459116	-8034
1736781530.956082	-8034
1736781530.96628	-8034
1736781530.976443	-8034
1736781530.9866042	-8034
1736781530.9967659	-8034
1736781531.0069273	-8034
1736781531.017098	-8034
1736781531.0272593	-8034
1736781531.0374215	-8034
1736781531.0476449	-8034
1736781531.0578065	-8034
1736781531.0679677	-8034
1736781531.0781274	-8034
1736781531.0882883	-8034
1736781531.09845	-8034
1736781531.1086092	-8034
1736781531.1187751	-8034
1736781531.1289353	-8034
1736781531.139096	-8034
1736781531.1492577	-8034
1736781531.1594176	-8034
1736781531.169608	-8034
1736781531.1797693	-8034
1736781531.1899664	-8034
1736781531.2001271	-8034
1736781531.2103395	-8034
1736781531.2205684	-8034
1736781531.2307303	-8034
1736781531.2408907	-8034
1736781531.2510524	-8034
1736781531.2612646	-8034
1736781531.2714882	-8034
1736781531.2816489	-8034
1736781531.2918112	-8034
1736781531.3019717	-8034
1736781531.3121321	-8034
1736781531.3223283	-8034
1736781531.33249	-8034
1736781531.342651	-8034
1736781531.3528116	-8034
1736781531.3629766	-8034
1736781531.373173	-8034
1736781531.3833568	-8034
1736781531.393518	-8034
1736781531.4036782	-8034
1736781531.4138386	-8034
1736781531.4240372	-8034
1736781531.434198	-8034
1736781531.4443588	-8034
1736781531.45452	-8034
1736781531.4646833	-8034
1736781531.474844	-8034
1736781531.4850042	-8034
1736781531.495172	-8034
1736781531.505333	-8034
1736781531.5154922	-8034
1736781531.5256524	-8034
1736781531.5358133	-8034
1736781531.545974	-8034
1736781531.5561347	-8034
1736781531.5663316	-8034
1736781531.5764916	-8034
1736781531.5866513	-8034
1736781531.5968118	-8034
1736781531.6069722	-8034
1736781531.6171384	-8034
1736781531.6272986	-8034
1736781531.637459	-8034
1736781531.6476192	-8034
1736781531.65778	-8034
1736781531.6679404	-8034
1736781531.6781015	-8034
1736781531.6882625	-8034
1736781531.6984231	-8034
1736781531.7085834	-8034
1736781531.7187438	-8034
1736781531.7289047	-8034
1736781531.7390652	-8034
1736781531.7492251	-8034
1736781531.759416	-8034
1736781531.769612	-8034
1736781531.7797732	-8034
1736781531.7899346	-8034
1736781531.8000965	-8034
1736781531.810303	-8034
1736781531.8205268	-8034
1736781531.8306873	-8034
1736781531.8408482	-8034
1736781531.8510075	-8034
1736781531.8611684	-8034
1736781531.8713298	-8034
1736781531.8814907	-8034
1736781531.8916514	-8034
1736781531.901855	-8034
1736781531.9120276	-8034
1736781531.9221892	-8034
1736781531.9323509	-8034
1736781531.9425113	-8034
1736781531.952672	-8034
1736781531.962868	-8034
1736781531.97303	-8034
1736781531.9831903	-8034
1736781531.9933715	-8034
1736781532.003534	-8034
1736781532.0137262	-8034
1736781532.0238872	-8034
1736781532.0340488	-8034
1736781532.0442142	-8034
1736781532.054375	-8034
1736781532.0645351	-8034
1736781532.0746958	-8034
1736781532.0848572	-8034
1736781532.0950193	-8034
1736781532.105181	-8034
1736781532.115342	-8034
1736781532.1255028	-8034
1736781532.135663	-8034
1736781532.1458228	-8034
1736781532.1559832	-8034
1736781532.1661434	-8034
1736781532.176303	-8034
1736781532.1864622	-8034
1736781532.196623	-8034
1736781532.2067828	-8034
1736781532.2169738	-8034
1736781532.227134	-8034
1736781532.2372944	-8034
1736781532.247455	-8034
1736781532.257617	-8034
1736781532.2677772	-8034
1736781532.2779367	-8034
1736781532.2880979	-8034
1736781532.2982576	-8034
1736781532.308454	-8034
1736781532.3186145	-8034
1736781532.3287747	-8034
1736781532.3389761	-8034
1736781532.349201	-8034
1736781532.359363	-8034
1736781532.369524	-8034
1736781532.3797293	-8034
1736781532.3899536	-8034
1736781532.4001157	-8034
1736781532.410277	-8034
1736781532.4205058	-8034
1736781532.4306672	-8034
1736781532.440828	-8034
1736781532.450988	-8034
1736781532.4611483	-8034
1736781532.471309	-8034
1736781532.4815023	-8034
1736781532.4916632	-8034
1736781532.5018241	-8034
1736781532.511984	-8034
1736781532.5221436	-8034
1736781532.53233	-8034
1736781532.54249	-8034
1736781532.5526505	-8034
1736781532.5628097	-8034
1736781532.572969	-8034
1736781532.5831294	-8034
1736781532.593273	-8034
1736781532.6034331	-8034
1736781532.6136522	-8034
1736781532.6238136	-8034
1736781532.6339757	-8034
1736781532.6441367	-8034
1736781532.6542995	-8034
1736781532.6645806	-8034
1736781532.6747427	-8034
1736781532.6849039	-8034
1736781532.6950638	-8034
1736781532.705224	-8034
1736781532.7153833	-8034
1736781532.725544	-8034
1736781532.7357035	-8034
1736781532.7458642	-8034
1736781532.7560236	-8034
1736781532.7661839	-8034
1736781532.7763467	-8034
1736781532.7865074	-8034
1736781532.7966669	-8034
1736781532.806827	-8034
1736781532.8169873	-8034
1736781532.8272092	-8034
1736781532.8374007	-8034
1736781532.8475611	-8034
1736781532.8577232	-8034
1736781532.8678849	-8034
1736781532.8780465	-8034
1736781532.8882058	-8034
1736781532.8983665	-8034
1736781532.9085264	-8034
1736781532.918685	-8034
1736781532.9288454	-8034
1736781532.9390054	-8034
1736781532.949166	-8034
1736781532.9595878	-8034
1736781532.9699695	-8034
1736781532.9802651	-8034
1736781532.9913135	-8034
1736781533.0017073	-8034
1736781533.0121744	-8034
1736781533.0237586	-8034
1736781533.0339618	-8034
1736781533.0441272	-8034
1736781533.0542896	-8034
1736781533.0644524	-8034
1736781533.0746152	-8034
1736781533.0848064	-8034
1736781533.0949693	-8034
1736781533.1051316	-8034
1736781533.1152985	-8034
1736781533.1254606	-8034
1736781533.135623	-8034
1736781533.145829	-8034
1736781533.1560054	-8034
1736781533.166166	-8034
1736781533.1763265	-8034
1736781533.186577	-8034
1736781533.1967382	-8034
1736781533.2068994	-8034
1736781533.2170615	-8034
1736781533.2272232	-8034
1736781533.2375078	-8034
1736781533.2476711	-8034
1736781533.2578328	-8034
1736781533.267994	-8034
1736781533.2781563	-8034
1736781533.2883658	-8034
1736781533.2986145	-8034
1736781533.3088408	-8034
1736781533.319002	-8034
1736781533.329163	-8034
1736781533.339324	-8034
1736781533.3494844	-8034
1736781533.3596458	-8034
1736781533.3698065	-8034
1736781533.379969	-8034
1736781533.390136	-8034
1736781533.4002964	-8034
1736781533.410458	-8034
1736781533.4207125	-8034
1736781533.4308743	-8034
1736781533.4410362	-8034
1736781533.4511988	-8034
1736781533.461361	-8034
1736781533.4715261	-8034
1736781533.4817219	-8034
1736781533.491884	-8034
1736781533.5020459	-8034
1736781533.5122952	-8034
1736781533.5224817	-8034
1736781533.5326426	-8034
1736781533.542805	-8034
1736781533.5529659	-8034
1736781533.5631278	-8034
1736781533.5732741	-8034
1736781533.5834389	-8034
1736781533.5936003	-8034
1736781533.6039414	-8034
1736781533.61415	-8034
1736781533.6243122	-8034
1736781533.6344726	-8034
1736781533.6446576	-8034
1736781533.6548195	-8034
1736781533.6650157	-8034
1736781533.675181	-8034
1736781533.6853423	-8034
1736781533.6955817	-8034
1736781533.705744	-8034
1736781533.715905	-8034
1736781533.7260652	-8034
1736781533.7362256	-8034
1736781533.746433	-8034
1736781533.7566047	-8034
1736781533.7667658	-8034
1736781533.7769263	-8034
1736781533.7870865	-8034
1736781533.797247	-8034
1736781533.8074076	-8034
1736781533.8175683	-8034
1736781533.8277283	-8034
1736781533.8378894	-8034
1736781533.8480837	-8034
1736781533.858248	-8034
1736781533.8684092	-8034
1736781533.8785977	-8034
1736781533.88876	-8034
1736781533.898922	-8034
1736781533.9091046	-8034
1736781533.9192655	-8034
1736781533.929591	-8034
1736781533.939775	-8034
1736781533.9499376	-8034
1736781533.9601088	-8034
1736781533.9702938	-8034
1736781533.980518	-8034
1736781533.990683	-8034
1736781534.0008447	-8034
1736781534.0110059	-8034
1736781534.0211675	-8034
1736781534.0313296	-8034
1736781534.0414915	-8034
1736781534.0516527	-8034
1736781534.0618134	-8034
1736781534.0719995	-8034
1736781534.0821605	-8034
1736781534.0923219	-8034
1736781534.102483	-8034
1736781534.1126428	-8034
1736781534.122875	-8034
1736781534.1330383	-8034
1736781534.1432183	-8034
1736781534.1533816	-8034
1736781534.1635435	-8034
1736781534.1737065	-8034
1736781534.1839056	-8034
1736781534.194068	-8034
1736781534.204229	-8034
1736781534.2144172	-8034
1736781534.2245803	-8034
1736781534.234742	-8034
1736781534.244903	-8034
1736781534.2550633	-8034
1736781534.2652295	-8034
1736781534.2754245	-8034
1736781534.2855856	-8034
1736781534.2957466	-8034
1736781534.305907	-8034
1736781534.3160672	-8034
1736781534.3262293	-8034
1736781534.3364124	-8034
1736781534.3465738	-8034
1736781534.3568535	-8034
1736781534.3670323	-8034
1736781534.3771937	-8034
1736781534.3873553	-8034
1736781534.397541	-8034
1736781534.407707	-8034
1736781534.4179003	-8034
1736781534.4280617	-8034
1736781534.438252	-8034
1736781534.4484136	-8034
1736781534.4585834	-8034
1736781534.468778	-8034
1736781534.478958	-8034
1736781534.4892108	-8034
1736781534.4993777	-8034
1736781534.5095422	-8034
1736781534.5197055	-8034
1736781534.529868	-8034
1736781534.5400305	-8034
1736781534.5501933	-8034
1736781534.5603943	-8034
1736781534.5705583	-8034
1736781534.58072	-8034
1736781534.5908818	-8034
1736781534.6010437	-8034
1736781534.611216	-8034
1736781534.621378	-8034
1736781534.631539	-8034
1736781534.6416996	-8034
1736781534.6519027	-8034
1736781534.662076	-8034
1736781534.672238	-8034
1736781534.6824005	-8034
1736781534.6925626	-8034
1736781534.7028348	-8034
1736781534.7130108	-8034
1736781534.7231724	-8034
1736781534.733356	-8034
1736781534.7435174	-8034
1736781534.7537234	-8034
1736781534.7638981	-8034
1736781534.7740602	-8034
1736781534.7842224	-8034
1736781534.7943842	-8034
1736781534.8045459	-8034
1736781534.8147078	-8034
1736781534.8248677	-8034
1736781534.835029	-8034
1736781534.8452222	-8034
1736781534.8554718	-8034
1736781534.8656344	-8034
1736781534.8758044	-8034
1736781534.8859715	-8034
1736781534.8961833	-8034
1736781534.9063642	-8034
1736781534.9165285	-8034
1736781534.9266899	-8034
1736781534.9368515	-8034
1736781534.947013	-8034
1736781534.9571745	-8034
1736781534.9673367	-8034
1736781534.9774983	-8034
1736781534.9877126	-8034
1736781534.9979446	-8034
1736781535.0081096	-8034
1736781535.018271	-8034
1736781535.0285516	-8034
1736781535.0387156	-8034
1736781535.0488791	-8034
1736781535.0590405	-8034
1736781535.0692022	-8034
1736781535.0793989	-8034
1736781535.089569	-8034
1736781535.0997357	-8034
1736781535.109897	-8034
1736781535.1200593	-8034
1736781535.1302545	-8034
1736781535.1404166	-8034
1736781535.1505792	-8034
1736781535.16074	-8034
1736781535.1709013	-8034
1736781535.1810641	-8034
1736781535.191264	-8034
1736781535.2014241	-8034
1736781535.2115848	-8034
1736781535.2217467	-8034
1736781535.231908	-8034
[truncated: 17,846 more rows]
