# Supplementary material for: The DMC-Behavior Platform: An Open-Source Framework for Auditory-Guided Perceptual Decision-Making in Head-Fixed Mice
Source: eNeuro. 2025 Apr 8;12(4):ENEURO.0457-24.2025. doi: 10.1523/ENEURO.0457-24.2025 (PMC11984799; doi:10.1523/ENEURO.0457-24.2025)
Supplement: Extended data 1 — DMC-Behavior repository. Download Extended data 1, ZIP file. [file eneuro-12-ENEURO.0457-24.2025-s004.zip › tutorial/detection/det-001/20250113/151834/20250113_sync_pulse_data.csv]

	timestamp	value
0	1736781517.083051	1
1	1736781525.8537006	1
2	1736781525.8860688	1
3	1736781525.918387	1
4	1736781525.95081	1
5	1736781525.98328	1
6	1736781526.015782	1
7	1736781526.048301	1
8	1736781526.079568	1
9	1736781526.11187	1
10	1736781526.1442547	1
11	1736781526.176567	1
12	1736781526.208983	1
13	1736781526.2413552	1
14	1736781526.2736704	1
15	1736781526.3059862	1
16	1736781526.3383176	1
17	1736781526.3706484	1
18	1736781526.403039	1
19	1736781526.435369	1
20	1736781526.4676597	1
21	1736781526.498987	1
22	1736781526.5313566	1
23	1736781526.5642269	1
24	1736781526.5964854	1
25	1736781526.6291988	1
26	1736781526.6608648	1
27	1736781526.6936817	1
28	1736781526.7251325	1
29	1736781526.7577908	1
30	1736781526.7904413	1
31	1736781526.8219566	1
32	1736781526.8549464	1
33	1736781526.886864	1
34	1736781526.9193976	1
35	1736781526.9517004	1
36	1736781526.9840574	1
37	1736781527.015391	1
38	1736781527.0479336	1
39	1736781527.0810578	1
40	1736781527.1124136	1
41	1736781527.144797	1
42	1736781527.177168	1
43	1736781527.2096078	1
44	1736781527.2420108	1
45	1736781527.2745037	1
46	1736781527.3068838	1
47	1736781527.3381734	1
48	1736781527.370715	1
49	1736781527.4031076	1
50	1736781527.4355989	1
51	1736781527.468078	1
52	1736781527.5005112	1
53	1736781527.5317695	1
54	1736781527.564292	1
55	1736781527.5967293	1
56	1736781527.6290612	1
57	1736781527.6614132	1
58	1736781527.6940205	1
59	1736781527.7253158	1
60	1736781527.757614	1
61	1736781527.7899203	1
62	1736781527.8222106	1
63	1736781527.854905	1
64	1736781527.8878386	1
65	1736781527.9197693	1
66	1736781527.9512734	1
67	1736781527.9838438	1
68	1736781528.0163894	1
69	1736781528.0489335	1
70	1736781528.0803962	1
71	1736781528.112968	1
72	1736781528.145538	1
73	1736781528.1781137	1
74	1736781528.209506	1
75	1736781528.242079	1
76	1736781528.2746897	1
77	1736781528.3073273	1
78	1736781528.3386836	1
79	1736781528.371307	1
80	1736781528.403946	1
81	1736781528.4354246	1
82	1736781528.4677763	1
83	1736781528.5002823	1
84	1736781528.5328238	1
85	1736781528.565399	1
86	1736781528.5978258	1
87	1736781528.629116	1
88	1736781528.6616142	1
89	1736781528.6939604	1
90	1736781528.726395	1
91	1736781528.7587469	1
92	1736781528.7899764	1
93	1736781528.807418	1
94	1736781528.8398306	1
95	1736781528.8712606	1
96	1736781528.9039066	1
97	1736781528.9362838	1
98	1736781528.968724	1
99	1736781529.0000737	1
100	1736781529.0323784	1
101	1736781529.0647666	1
102	1736781529.097144	1
103	1736781529.1295629	1
104	1736781529.1619897	1
105	1736781529.1943023	1
106	1736781529.2268748	1
107	1736781529.2582543	1
108	1736781529.2908182	1
109	1736781529.3233097	1
110	1736781529.355799	1
111	1736781529.3882582	1
112	1736781529.4196146	1
113	1736781529.4523015	1
114	1736781529.4847443	1
115	1736781529.5173364	1
116	1736781529.5487547	1
117	1736781529.581196	1
118	1736781529.6134892	1
119	1736781529.6458795	1
120	1736781529.6782172	1
121	1736781529.7105303	1
122	1736781529.7428634	1
123	1736781529.7754087	1
124	1736781529.8077445	1
125	1736781529.8401666	1
126	1736781529.8714526	1
127	1736781529.9037774	1
128	1736781529.9363458	1
129	1736781529.9688673	1
130	1736781530.0014288	1
131	1736781530.033941	1
132	1736781530.065199	1
133	1736781530.0976284	1
134	1736781530.1300154	1
135	1736781530.162568	1
136	1736781530.195024	1
137	1736781530.2274222	1
138	1736781530.2591248	1
139	1736781530.291877	1
140	1736781530.324239	1
141	1736781530.355618	1
142	1736781530.3881495	1
143	1736781530.4205365	1
144	1736781530.453095	1
145	1736781530.4855452	1
146	1736781530.5169091	1
147	1736781530.5493844	1
148	1736781530.5818934	1
149	1736781530.6142426	1
150	1736781530.646611	1
151	1736781530.6791956	1
152	1736781530.7117047	1
153	1736781530.7429886	1
154	1736781530.7753532	1
155	1736781530.807743	1
156	1736781530.8401282	1
157	1736781530.8724968	1
158	1736781530.9048936	1
159	1736781530.937386	1
160	1736781530.968912	1
161	1736781531.0012226	1
162	1736781531.0336745	1
163	1736781531.066026	1
164	1736781531.0983207	1
165	1736781531.1306386	1
166	1736781531.1629913	1
167	1736781531.195294	1
168	1736781531.2277603	1
169	1736781531.260058	1
170	1736781531.292589	1
171	1736781531.3237967	1
172	1736781531.356097	1
173	1736781531.3885212	1
174	1736781531.420964	1
175	1736781531.4534554	1
176	1736781531.485819	1
177	1736781531.5181167	1
178	1736781531.550412	1
179	1736781531.5827985	1
180	1736781531.615154	1
181	1736781531.6475146	1
182	1736781531.678715	1
183	1736781531.7110128	1
184	1736781531.7433028	1
185	1736781531.7756848	1
186	1736781531.8079734	1
187	1736781531.8404186	1
188	1736781531.8729165	1
189	1736781531.9054103	1
190	1736781531.9377618	1
191	1736781531.9701445	1
192	1736781532.002452	1
193	1736781532.0348952	1
194	1736781532.0660737	1
195	1736781532.0983825	1
196	1736781532.1306949	1
197	1736781532.1630073	1
198	1736781532.195316	1
199	1736781532.2276711	1
200	1736781532.26003	1
201	1736781532.2925384	1
202	1736781532.3251002	1
203	1736781532.3577878	1
204	1736781532.3890378	1
205	1736781532.4215827	1
206	1736781532.4540408	1
207	1736781532.486424	1
208	1736781532.518752	1
209	1736781532.551114	1
210	1736781532.5835257	1
211	1736781532.6147292	1
212	1736781532.6471014	1
213	1736781532.6795056	1
214	1736781532.7118144	1
215	1736781532.744144	1
216	1736781532.776447	1
217	1736781532.8087304	1
218	1736781532.841319	1
219	1736781532.873779	1
220	1736781532.906119	1
221	1736781532.938436	1
222	1736781532.9702048	1
223	1736781533.002858	1
224	1736781533.0345042	1
225	1736781533.0669956	1
226	1736781533.0994494	1
227	1736781533.1319208	1
228	1736781533.163338	1
229	1736781533.1957548	1
230	1736781533.2281382	1
231	1736781533.2605922	1
232	1736781533.2931125	1
233	1736781533.325519	1
234	1736781533.3579376	1
235	1736781533.3893166	1
236	1736781533.4217985	1
237	1736781533.454212	1
238	1736781533.4867294	1
239	1736781533.5192575	1
240	1736781533.5517	1
241	1736781533.5829413	1
242	1736781533.6155512	1
243	1736781533.6479502	1
244	1736781533.680422	1
245	1736781533.712835	1
246	1736781533.7452247	1
247	1736781533.7765756	1
248	1736781533.8090155	1
249	1736781533.841468	1
250	1736781533.8738208	1
251	1736781533.9062328	1
252	1736781533.9387834	1
253	1736781533.971151	1
254	1736781534.002529	1
255	1736781534.0349083	1
256	1736781534.0672574	1
257	1736781534.0996442	1
258	1736781534.132083	1
259	1736781534.1645043	1
260	1736781534.196952	1
261	1736781534.2294266	1
262	1736781534.2606463	1
263	1736781534.293098	1
264	1736781534.3254497	1
265	1736781534.358026	1
266	1736781534.3903987	1
267	1736781534.4228415	1
268	1736781534.4552784	1
269	1736781534.4867702	1
270	1736781534.5191288	1
271	1736781534.5514724	1
272	1736781534.583774	1
273	1736781534.616145	1
274	1736781534.6484296	1
275	1736781534.6808271	1
276	1736781534.713286	1
277	1736781534.745621	1
278	1736781534.77809	1
279	1736781534.8092587	1
280	1736781534.8416734	1
281	1736781534.8741767	1
282	1736781534.9066792	1
283	1736781534.9390025	1
284	1736781534.9713445	1
285	1736781535.0030184	1
286	1736781535.0354104	1
287	1736781535.0677478	1
288	1736781535.1000788	1
289	1736781535.1324818	1
290	1736781535.1648123	1
291	1736781535.197341	1
292	1736781535.2297149	1
293	1736781535.262149	1
294	1736781535.2934415	1
295	1736781535.3259325	1
296	1736781535.358314	1
297	1736781535.3907516	1
298	1736781535.4232714	1
299	1736781535.455654	1
300	1736781535.487022	1
301	1736781535.5197475	1
302	1736781535.5521924	1
303	1736781535.5846388	1
304	1736781535.6170726	1
305	1736781535.6495135	1
306	1736781535.68073	1
307	1736781535.7131925	1
308	1736781535.7456982	1
309	1736781535.7780657	1
310	1736781535.8105948	1
311	1736781535.8429706	1
312	1736781535.875354	1
313	1736781535.9065812	1
314	1736781535.9390864	1
315	1736781535.9716313	1
316	1736781536.004011	1
317	1736781536.0357308	1
318	1736781536.068249	1
319	1736781536.1010458	1
320	1736781536.1326556	1
321	1736781536.1652093	1
322	1736781536.198037	1
323	1736781536.2304888	1
324	1736781536.2627711	1
325	1736781536.2939577	1
326	1736781536.3273616	1
327	1736781536.35924	1
328	1736781536.39073	1
329	1736781536.423164	1
330	1736781536.4556668	1
331	1736781536.488078	1
332	1736781536.520481	1
333	1736781536.553118	1
334	1736781536.5844457	1
335	1736781536.617167	1
336	1736781536.6497974	1
337	1736781536.6811466	1
338	1736781536.7137594	1
339	1736781536.7462182	1
340	1736781536.778628	1
341	1736781536.8109975	1
342	1736781536.8432906	1
343	1736781536.875577	1
344	1736781536.9081533	1
345	1736781536.939445	1
346	1736781536.9717696	1
347	1736781537.00414	1
348	1736781537.0363507	1
349	1736781537.069177	1
350	1736781537.1007392	1
351	1736781537.1333609	1
352	1736781537.1658208	1
353	1736781537.1983893	1
354	1736781537.2307703	1
355	1736781537.2631938	1
356	1736781537.2944343	1
357	1736781537.32688	1
358	1736781537.3592784	1
359	1736781537.3917837	1
360	1736781537.4242003	1
361	1736781537.456601	1
362	1736781537.4890745	1
363	1736781537.5203469	1
364	1736781537.5528138	1
365	1736781537.5852132	1
366	1736781537.6176991	1
367	1736781537.6501584	1
368	1736781537.682534	1
369	1736781537.7149923	1
370	1736781537.7463398	1
371	1736781537.77877	1
372	1736781537.8111353	1
373	1736781537.8435886	1
374	1736781537.8759732	1
375	1736781537.908636	1
376	1736781537.9399264	1
377	1736781537.9722965	1
378	1736781538.0046716	1
379	1736781538.037248	1
380	1736781538.069623	1
381	1736781538.1019902	1
382	1736781538.1344645	1
383	1736781538.1668966	1
384	1736781538.1981368	1
385	1736781538.230534	1
386	1736781538.2629306	1
387	1736781538.295359	1
388	1736781538.327803	1
389	1736781538.3601933	1
390	1736781538.3927412	1
391	1736781538.4239764	1
392	1736781538.4565094	1
393	1736781538.4888642	1
394	1736781538.5212522	1
395	1736781538.5531058	1
396	1736781538.5856082	1
397	1736781538.6178908	1
398	1736781538.6503134	1
399	1736781538.6826437	1
400	1736781538.7149415	1
401	1736781538.7473595	1
402	1736781538.7798016	1
403	1736781538.8121622	1
404	1736781538.8444307	1
405	1736781538.8767416	1
406	1736781538.9080725	1
407	1736781538.9403672	1
408	1736781538.9727695	1
409	1736781539.005221	1
410	1736781539.0375557	1
411	1736781539.0699418	1
412	1736781539.1022966	1
413	1736781539.1346014	1
414	1736781539.166941	1
415	1736781539.1993237	1
416	1736781539.231664	1
417	1736781539.2640224	1
418	1736781539.295464	1
419	1736781539.3279183	1
420	1736781539.3604033	1
421	1736781539.3928914	1
422	1736781539.4251907	1
423	1736781539.4575436	1
424	1736781539.4899886	1
425	1736781539.5223114	1
426	1736781539.5546954	1
427	1736781539.5861433	1
428	1736781539.6186748	1
429	1736781539.6510663	1
430	1736781539.683668	1
431	1736781539.715014	1
432	1736781539.7474508	1
433	1736781539.779953	1
434	1736781539.8125389	1
435	1736781539.845193	1
436	1736781539.8770022	1
437	1736781539.908851	1
438	1736781539.9417202	1
439	1736781539.9733715	1
440	1736781540.0059612	1
441	1736781540.038133	1
442	1736781540.0711424	1
443	1736781540.166748	1
444	1736781540.19913	1
445	1736781540.2325523	1
446	1736781540.2643683	1
447	1736781540.2970922	1
448	1736781540.3281794	1
449	1736781540.3608315	1
450	1736781540.3933182	1
451	1736781540.4256492	1
452	1736781540.4580886	1
453	1736781540.4906034	1
454	1736781540.5217762	1
455	1736781540.554492	1
456	1736781540.5869331	1
457	1736781540.6192782	1
458	1736781540.65141	1
459	1736781540.6845498	1
460	1736781540.7163403	1
461	1736781540.7477424	1
462	1736781540.7802448	1
463	1736781540.8127651	1
464	1736781540.8452418	1
465	1736781540.877727	1
466	1736781540.9102004	1
467	1736781540.9416294	1
468	1736781540.9740996	1
469	1736781541.0064893	1
470	1736781541.038921	1
471	1736781541.071335	1
472	1736781541.1027124	1
473	1736781541.1351829	1
474	1736781541.16768	1
475	1736781541.2001846	1
476	1736781541.231877	1
477	1736781541.2643807	1
478	1736781541.2968042	1
479	1736781541.329353	1
480	1736781541.3617578	1
481	1736781541.3942916	1
482	1736781541.4256265	1
483	1736781541.4580913	1
484	1736781541.4906173	1
485	1736781541.5230882	1
486	1736781541.5555563	1
487	1736781541.5868237	1
488	1736781541.619309	1
489	1736781541.6518202	1
490	1736781541.684347	1
491	1736781541.7167282	1
492	1736781541.7490747	1
493	1736781541.781642	1
494	1736781541.8128977	1
495	1736781541.8456297	1
496	1736781541.878126	1
497	1736781541.909592	1
498	1736781541.942277	1
499	1736781541.9746969	1
500	1736781542.007193	1
501	1736781542.039573	1
502	1736781542.072163	1
503	1736781542.1033862	1
504	1736781542.1358452	1
505	1736781542.1682568	1
506	1736781542.200634	1
507	1736781542.2330348	1
508	1736781542.2654457	1
509	1736781542.2978702	1
510	1736781542.329184	1
511	1736781542.3615465	1
512	1736781542.3938954	1
513	1736781542.4263525	1
514	1736781542.458855	1
515	1736781542.491547	1
516	1736781542.5239327	1
517	1736781542.555252	1
518	1736781542.587541	1
519	1736781542.6198132	1
520	1736781542.652285	1
521	1736781542.6846204	1
522	1736781542.7169118	1
523	1736781542.7492318	1
524	1736781542.7815526	1
525	1736781542.8139546	1
526	1736781542.8462815	1
527	1736781542.8787322	1
528	1736781542.9111314	1
529	1736781542.9434204	1
530	1736781542.9746585	1
531	1736781543.0072317	1
532	1736781543.0396533	1
533	1736781543.0721405	1
534	1736781543.1045785	1
535	1736781543.136864	1
536	1736781543.1691933	1
537	1736781543.2015083	1
538	1736781543.233891	1
539	1736781543.2652218	1
540	1736781543.2975006	1
541	1736781543.3299594	1
542	1736781543.362257	1
543	1736781543.3947494	1
544	1736781543.4271114	1
545	1736781543.4594874	1
546	1736781543.4917774	1
547	1736781543.5242028	1
548	1736781543.556691	1
549	1736781543.5879395	1
550	1736781543.6204717	1
551	1736781543.65317	1
552	1736781543.6858196	1
553	1736781543.717078	1
554	1736781543.7496068	1
555	1736781543.7823615	1
556	1736781543.813986	1
557	1736781543.8465507	1
558	1736781543.8793817	1
559	1736781543.9114783	1
560	1736781543.9437432	1
561	1736781543.975181	1
562	1736781544.0078468	1
563	1736781544.0408962	1
564	1736781544.0725305	1
565	1736781544.1050682	1
566	1736781544.1375992	1
567	1736781544.169799	1
568	1736781544.2020068	1
569	1736781544.2334173	1
570	1736781544.2659123	1
571	1736781544.2982645	1
572	1736781544.3306286	1
573	1736781544.3630416	1
574	1736781544.395411	1
575	1736781544.427922	1
576	1736781544.4602168	1
577	1736781544.492525	1
578	1736781544.5248938	1
579	1736781544.5571303	1
580	1736781544.5896113	1
581	1736781544.62173	1
582	1736781544.6531098	1
583	1736781544.6855783	1
584	1736781544.7181375	1
585	1736781544.750534	1
586	1736781544.7830107	1
587	1736781544.8144157	1
588	1736781544.846967	1
589	1736781544.879352	1
590	1736781544.911761	1
591	1736781544.9442396	1
592	1736781544.976803	1
593	1736781545.0080433	1
594	1736781545.040589	1
595	1736781545.0731516	1
596	1736781545.105767	1
597	1736781545.1373315	1
598	1736781545.1697583	1
599	1736781545.202278	1
600	1736781545.234812	1
601	1736781545.2672975	1
602	1736781545.298659	1
603	1736781545.33104	1
604	1736781545.3635285	1
605	1736781545.3957734	1
606	1736781545.42833	1
607	1736781545.4598453	1
608	1736781545.4923918	1
609	1736781545.5250049	1
610	1736781545.5574083	1
611	1736781545.5898662	1
612	1736781545.6212084	1
613	1736781545.6537018	1
614	1736781545.6862395	1
615	1736781545.7188034	1
616	1736781545.7512884	1
617	1736781545.7825985	1
618	1736781545.8150096	1
619	1736781545.847321	1
620	1736781545.8797426	1
621	1736781545.912082	1
622	1736781545.9444509	1
623	1736781545.9768798	1
624	1736781546.0092945	1
625	1736781546.041588	1
626	1736781546.0740423	1
627	1736781546.1054304	1
628	1736781546.1379132	1
629	1736781546.1702745	1
630	1736781546.2026136	1
631	1736781546.2350338	1
632	1736781546.2675042	1
633	1736781546.3000016	1
634	1736781546.331248	1
635	1736781546.3635874	1
636	1736781546.3960078	1
637	1736781546.4284155	1
638	1736781546.4607482	1
639	1736781546.4930918	1
640	1736781546.5254524	1
641	1736781546.5577486	1
642	1736781546.5901358	1
643	1736781546.6226325	1
644	1736781546.654934	1
645	1736781546.687382	1
646	1736781546.7185397	1
647	1736781546.7510078	1
648	1736781546.78346	1
649	1736781546.816084	1
650	1736781546.8485444	1
651	1736781546.8811398	1
652	1736781546.912381	1
653	1736781546.9447937	1
654	1736781546.977286	1
655	1736781547.009811	1
656	1736781547.0413935	1
657	1736781547.0744848	1
658	1736781547.106323	1
659	1736781547.1391482	1
660	1736781547.1707213	1
661	1736781547.2034488	1
662	1736781547.2352846	1
663	1736781547.2682652	1
664	1736781547.2998967	1
665	1736781547.332445	1
666	1736781547.3640883	1
667	1736781547.3968449	1
668	1736781547.4294808	1
669	1736781547.4609091	1
670	1736781547.4934845	1
671	1736781547.52607	1
672	1736781547.5584404	1
673	1736781547.5908873	1
674	1736781547.623326	1
675	1736781547.6546483	1
676	1736781547.687093	1
677	1736781547.7194123	1
678	1736781547.7518137	1
679	1736781547.7841153	1
680	1736781547.817873	1
681	1736781547.8484602	1
682	1736781547.8808856	1
683	1736781547.9134943	1
684	1736781547.9450457	1
685	1736781547.9776185	1
686	1736781548.0102189	1
687	1736781548.0426931	1
688	1736781548.0751247	1
689	1736781548.1064982	1
690	1736781548.138895	1
691	1736781548.1713283	1
692	1736781548.2037282	1
693	1736781548.2362373	1
694	1736781548.268912	1
695	1736781548.300278	1
696	1736781548.3326657	1
697	1736781548.3651123	1
698	1736781548.3976283	1
699	1736781548.4300077	1
700	1736781548.4624426	1
701	1736781548.4938717	1
702	1736781548.5263228	1
703	1736781548.558739	1
704	1736781548.5911622	1
705	1736781548.6236122	1
706	1736781548.65604	1
707	1736781548.6874454	1
708	1736781548.7200518	1
709	1736781548.7525873	1
710	1736781548.7851295	1
711	1736781548.8166163	1
712	1736781548.8491182	1
713	1736781548.8815603	1
714	1736781548.914179	1
715	1736781548.9456084	1
716	1736781548.9781303	1
717	1736781549.010884	1
718	1736781549.0432963	1
719	1736781549.0746727	1
720	1736781549.1072516	1
721	1736781549.139732	1
722	1736781549.1721387	1
723	1736781549.204602	1
724	1736781549.2370968	1
725	1736781549.2684257	1
726	1736781549.300807	1
727	1736781549.333167	1
728	1736781549.3657715	1
729	1736781549.3981442	1
730	1736781549.4305282	1
731	1736781549.462943	1
732	1736781549.495374	1
733	1736781549.526688	1
734	1736781549.5592034	1
735	1736781549.591534	1
736	1736781549.623958	1
737	1736781549.6565075	1
738	1736781549.6888845	1
739	1736781549.7201676	1
740	1736781549.7526126	1
741	1736781549.7849858	1
742	1736781549.817454	1
743	1736781549.8498874	1
744	1736781549.8823893	1
745	1736781549.9138212	1
746	1736781549.9468222	1
747	1736781549.979262	1
748	1736781550.011632	1
749	1736781550.0440376	1
750	1736781550.075346	1
751	1736781550.1081617	1
752	1736781550.1404853	1
753	1736781550.1728544	1
754	1736781550.205318	1
755	1736781550.2366447	1
756	1736781550.2691002	1
757	1736781550.3014646	1
758	1736781550.3339007	1
759	1736781550.3663044	1
760	1736781550.3986542	1
761	1736781550.4310622	1
762	1736781550.4634156	1
763	1736781550.4948936	1
764	1736781550.5271883	1
765	1736781550.559626	1
766	1736781550.5919266	1
767	1736781550.624407	1
768	1736781550.6568522	1
769	1736781550.689155	1
770	1736781550.7215905	1
771	1736781550.7538967	1
772	1736781550.786259	1
773	1736781550.817672	1
774	1736781550.8501177	1
775	1736781550.882428	1
776	1736781550.9149642	1
777	1736781550.9473825	1
778	1736781550.979932	1
779	1736781551.0112746	1
780	1736781551.043782	1
781	1736781551.0762718	1
782	1736781551.1089249	1
783	1736781551.1414187	1
784	1736781551.17269	1
785	1736781551.2054949	1
786	1736781551.2379603	1
787	1736781551.270183	1
788	1736781551.301968	1
789	1736781551.3341606	1
790	1736781551.367376	1
791	1736781551.399549	1
792	1736781551.4313984	1
793	1736781551.4630868	1
794	1736781551.4960315	1
795	1736781551.5277004	1
796	1736781551.56109	1
797	1736781551.593142	1
798	1736781551.624598	1
799	1736781551.6569557	1
800	1736781551.6894174	1
801	1736781551.721768	1
802	1736781551.7541091	1
803	1736781551.7864914	1
804	1736781551.8188596	1
805	1736781551.8513355	1
806	1736781551.8836515	1
807	1736781551.915076	1
808	1736781551.947438	1
809	1736781551.979801	1
810	1736781552.012523	1
811	1736781552.0455575	1
812	1736781552.076921	1
813	1736781552.1094046	1
814	1736781552.1419094	1
815	1736781552.173178	1
816	1736781552.205717	1
817	1736781552.2381723	1
818	1736781552.2706048	1
819	1736781552.3031502	1
820	1736781552.3345146	1
821	1736781552.3668952	1
822	1736781552.399287	1
823	1736781552.4317212	1
824	1736781552.464142	1
825	1736781552.4966571	1
826	1736781552.5291762	1
827	1736781552.5604217	1
828	1736781552.5929112	1
829	1736781552.625408	1
830	1736781552.6579318	1
831	1736781552.690301	1
832	1736781552.7227645	1
833	1736781552.7552826	1
834	1736781552.786494	1
835	1736781552.8190436	1
836	1736781552.851607	1
837	1736781552.8841164	1
838	1736781552.9166026	1
839	1736781552.947935	1
840	1736781552.9804215	1
841	1736781553.012894	1
842	1736781553.0453358	1
843	1736781553.0778294	1
844	1736781553.10911	1
845	1736781553.1416364	1
846	1736781553.17442	1
847	1736781553.2069674	1
848	1736781553.2384024	1
849	1736781553.2708416	1
850	1736781553.303288	1
851	1736781553.3359294	1
852	1736781553.3673234	1
853	1736781553.3997374	1
854	1736781553.4321373	1
855	1736781553.4645505	1
856	1736781553.4969604	1
857	1736781553.5294986	1
858	1736781553.5619235	1
859	1736781553.594542	1
860	1736781553.6259718	1
861	1736781553.6583774	1
862	1736781553.6906862	1
863	1736781553.7229855	1
864	1736781553.7553544	1
865	1736781553.7877345	1
866	1736781553.8202105	1
867	1736781553.8515184	1
868	1736781553.8838358	1
869	1736781553.9163935	1
870	1736781553.9487214	1
871	1736781553.981016	1
872	1736781554.0134351	1
873	1736781554.0458674	1
874	1736781554.078248	1
875	1736781554.1105924	1
876	1736781554.1430671	1
877	1736781554.174234	1
878	1736781554.2066169	1
879	1736781554.2389104	1
880	1736781554.271318	1
881	1736781554.3037164	1
882	1736781554.3360467	1
883	1736781554.3684535	1
884	1736781554.4007454	1
885	1736781554.433039	1
886	1736781554.4654088	1
887	1736781554.4978387	1
888	1736781554.530177	1
889	1736781554.5625656	1
890	1736781554.5948648	1
891	1736781554.6272426	1
892	1736781554.6587484	1
893	1736781554.691205	1
894	1736781554.7237089	1
895	1736781554.756122	1
896	1736781554.787542	1
897	1736781554.819924	1
898	1736781554.8522978	1
899	1736781554.8848276	1
900	1736781554.9171906	1
901	1736781554.9492218	1
902	1736781554.9812195	1
903	1736781555.013873	1
904	1736781555.0458095	1
905	1736781555.078846	1
906	1736781555.1102617	1
907	1736781555.1429756	1
908	1736781555.1757822	1
909	1736781555.2081254	1
910	1736781555.2396815	1
911	1736781555.2721891	1
912	1736781555.3045156	1
913	1736781555.3369863	1
914	1736781555.3694446	1
915	1736781555.401638	1
916	1736781555.4332843	1
917	1736781555.465787	1
918	1736781555.4984243	1
919	1736781555.5309289	1
920	1736781555.5621595	1
921	1736781555.5944462	1
922	1736781555.6268892	1
923	1736781555.6592448	1
924	1736781555.691788	1
925	1736781555.723795	1
926	1736781555.7568574	1
927	1736781555.7898812	1
928	1736781555.8211992	1
929	1736781555.8537197	1
930	1736781555.884995	1
931	1736781555.9174342	1
932	1736781555.9499407	1
933	1736781555.982369	1
934	1736781556.0147934	1
935	1736781556.0471554	1
936	1736781556.079596	1
937	1736781556.1109734	1
938	1736781556.143346	1
939	1736781556.1758409	1
940	1736781556.2082858	1
941	1736781556.2406747	1
942	1736781556.2731328	1
943	1736781556.304491	1
944	1736781556.3368351	1
945	1736781556.369322	1
946	1736781556.4019225	1
947	1736781556.4342678	1
948	1736781556.4667296	1
949	1736781556.4991524	1
950	1736781556.5304332	1
951	1736781556.5627687	1
952	1736781556.5952425	1
953	1736781556.6275842	1
954	1736781556.6600974	1
955	1736781556.692619	1
956	1736781556.7249925	1
957	1736781556.7573223	1
958	1736781556.7897654	1
959	1736781556.8210373	1
960	1736781556.8534613	1
961	1736781556.8858662	1
962	1736781556.9182332	1
963	1736781556.9505973	1
964	1736781556.9834273	1
965	1736781557.01505	1
966	1736781557.0473664	1
967	1736781557.0796876	1
968	1736781557.1120174	1
969	1736781557.144405	1
970	1736781557.1767542	1
971	1736781557.2091591	1
972	1736781557.2405534	1
973	1736781557.2731326	1
974	1736781557.30562	1
975	1736781557.3380013	1
976	1736781557.3703425	1
977	1736781557.4026637	1
978	1736781557.435033	1
979	1736781557.46744	1
980	1736781557.498675	1
981	1736781557.5313	1
982	1736781557.5638008	1
983	1736781557.596095	1
984	1736781557.6284451	1
985	1736781557.6608171	1
986	1736781557.693105	1
987	1736781557.725464	1
988	1736781557.7577498	1
989	1736781557.790146	1
990	1736781557.8225632	1
991	1736781557.853804	1
992	1736781557.8863523	1
993	1736781557.918836	1
994	1736781557.9511304	1
995	1736781557.983508	1
996	1736781558.01584	1
997	1736781558.0485115	1
998	1736781558.079721	1
999	1736781558.112229	1
1000	1736781558.1446276	1
1001	1736781558.1769943	1
1002	1736781558.2094457	1
1003	1736781558.241959	1
1004	1736781558.2744613	1
1005	1736781558.305752	1
1006	1736781558.338137	1
1007	1736781558.3705556	1
1008	1736781558.4028263	1
1009	1736781558.4356403	1
1010	1736781558.4672656	1
1011	1736781558.50026	1
1012	1736781558.5320606	1
1013	1736781558.5638552	1
1014	1736781558.596743	1
1015	1736781558.628683	1
1016	1736781558.6615283	1
1017	1736781558.6932898	1
1018	1736781558.726089	1
1019	1736781558.757763	1
1020	1736781558.7903872	1
1021	1736781558.8231285	1
1022	1736781558.8545585	1
1023	1736781558.8869295	1
1024	1736781558.9193954	1
1025	1736781558.9519212	1
1026	1736781558.9843116	1
1027	1736781559.0167916	1
1028	1736781559.0479949	1
1029	1736781559.0804963	1
1030	1736781559.112893	1
1031	1736781559.1457942	1
1032	1736781559.1777525	1
1033	1736781559.2102382	1
1034	1736781559.2416573	1
1035	1736781559.27425	1
1036	1736781559.306732	1
1037	1736781559.33927	1
1038	1736781559.3716943	1
1039	1736781559.4033568	1
1040	1736781559.4358733	1
1041	1736781559.4683924	1
1042	1736781559.499838	1
1043	1736781559.5322137	1
1044	1736781559.564639	1
1045	1736781559.597247	1
1046	1736781559.6296458	1
1047	1736781559.6621296	1
1048	1736781559.693484	1
1049	1736781559.725846	1
1050	1736781559.758314	1
1051	1736781559.7907107	1
1052	1736781559.823072	1
1053	1736781559.855441	1
1054	1736781559.887998	1
1055	1736781559.9203625	1
1056	1736781559.9528153	1
1057	1736781559.9841032	1
1058	1736781560.0165029	1
1059	1736781560.048865	1
1060	1736781560.0813017	1
1061	1736781560.113795	1
1062	1736781560.146134	1
1063	1736781560.1784928	1
1064	1736781560.210847	1
1065	1736781560.2431746	1
1066	1736781560.2747252	1
1067	1736781560.3073585	1
1068	1736781560.3398013	1
1069	1736781560.3722675	1
1070	1736781560.4045706	1
1071	1736781560.4358387	1
1072	1736781560.46816	1
1073	1736781560.5006442	1
1074	1736781560.5331693	1
1075	1736781560.5656266	1
1076	1736781560.5979133	1
1077	1736781560.6302474	1
1078	1736781560.66259	1
1079	1736781560.694878	1
1080	1736781560.7272854	1
1081	1736781560.759581	1
1082	1736781560.7908857	1
1083	1736781560.8233998	1
1084	1736781560.8557203	1
1085	1736781560.8880513	1
1086	1736781560.9203422	1
1087	1736781560.9528627	1
1088	1736781560.9853995	1
1089	1736781561.017723	1
1090	1736781561.0500598	1
1091	1736781561.0823534	1
1092	1736781561.1136503	1
1093	1736781561.1459806	1
1094	1736781561.1782734	1
1095	1736781561.2106016	1
1096	1736781561.2429197	1
1097	1736781561.275206	1
1098	1736781561.3076	1
1099	1736781561.340043	1
1100	1736781561.372598	1
1101	1736781561.4050128	1
1102	1736781561.4364002	1
1103	1736781561.4689145	1
1104	1736781561.501298	1
1105	1736781561.5337284	1
1106	1736781561.5663304	1
1107	1736781561.5987327	1
1108	1736781561.6305864	1
1109	1736781561.6629288	1
1110	1736781561.6956904	1
1111	1736781561.7271676	1
1112	1736781561.759918	1
1113	1736781561.791637	1
1114	1736781561.8246524	1
1115	1736781561.8564286	1
1116	1736781561.8891704	1
1117	1736781561.9209447	1
1118	1736781561.9538915	1
1119	1736781561.985634	1
1120	1736781562.018554	1
1121	1736781562.0499396	1
1122	1736781562.0825388	1
1123	1736781562.1150167	1
1124	1736781562.147413	1
1125	1736781562.1788187	1
1126	1736781562.2113914	1
1127	1736781562.2436705	1
1128	1736781562.2760532	1
1129	1736781562.30845	1
1130	1736781562.3408146	1
1131	1736781562.373151	1
1132	1736781562.4060004	1
1133	1736781562.438685	1
1134	1736781562.4693122	1
1135	1736781562.5019646	1
1136	1736781562.5344942	1
1137	1736781562.5669508	1
1138	1736781562.598489	1
1139	1736781562.631021	1
1140	1736781562.6634986	1
1141	1736781562.6958702	1
1142	1736781562.728258	1
1143	1736781562.7605903	1
1144	1736781562.7929766	1
1145	1736781562.825382	1
1146	1736781562.8566496	1
1147	1736781562.8890803	1
1148	1736781562.9215343	1
1149	1736781562.9539	1
1150	1736781562.9862976	1
1151	1736781563.018738	1
1152	1736781563.051118	1
1153	1736781563.0834384	1
1154	1736781563.1158357	1
1155	1736781563.1471288	1
1156	1736781563.1796286	1
1157	1736781563.2120664	1
1158	1736781563.2444818	1
1159	1736781563.2769926	1
1160	1736781563.3094115	1
1161	1736781563.3417888	1
1162	1736781563.373019	1
1163	1736781563.4054244	1
1164	1736781563.4378226	1
1165	1736781563.470338	1
1166	1736781563.5026948	1
1167	1736781563.535057	1
1168	1736781563.5675323	1
1169	1736781563.5999928	1
1170	1736781563.631281	1
1171	1736781563.6636732	1
1172	1736781563.69619	1
1173	1736781563.7285786	1
1174	1736781563.7609768	1
1175	1736781563.7933965	1
1176	1736781563.825768	1
1177	1736781563.858116	1
1178	1736781563.89059	1
1179	1736781563.9218144	1
1180	1736781563.9542024	1
1181	1736781563.9868703	1
1182	1736781564.0192194	1
1183	1736781564.0515122	1
1184	1736781564.083954	1
1185	1736781564.1164286	1
1186	1736781564.1477118	1
1187	1736781564.180039	1
1188	1736781564.2123215	1
1189	1736781564.2446957	1
1190	1736781564.2769723	1
1191	1736781564.30929	1
1192	1736781564.3417404	1
1193	1736781564.3740473	1
1194	1736781564.4064972	1
1195	1736781564.4389744	1
1196	1736781564.4715378	1
1197	1736781564.502715	1
1198	1736781564.535119	1
1199	1736781564.567448	1
1200	1736781564.5998	1
1201	1736781564.6321454	1
1202	1736781564.6644545	1
1203	1736781564.6968794	1
1204	1736781564.7292843	1
1205	1736781564.7615626	1
1206	1736781564.7939172	1
1207	1736781564.8261957	1
1208	1736781564.858606	1
1209	1736781564.8900054	1
1210	1736781564.922725	1
1211	1736781564.9551392	1
1212	1736781564.9874911	1
1213	1736781565.019872	1
1214	1736781565.0522933	1
1215	1736781565.084677	1
1216	1736781565.1160183	1
1217	1736781565.1484632	1
1218	1736781565.181001	1
1219	1736781565.2133515	1
1220	1736781565.246168	1
1221	1736781565.2776582	1
1222	1736781565.310325	1
1223	1736781565.3426898	1
1224	1736781565.375065	1
1225	1736781565.407121	1
1226	1736781565.439616	1
1227	1736781565.471965	1
1228	1736781565.5041916	1
1229	1736781565.5366209	1
1230	1736781565.5683792	1
1231	1736781565.600742	1
1232	1736781565.6329384	1
1233	1736781565.6648808	1
1234	1736781565.6980484	1
1235	1736781565.7294445	1
1236	1736781565.7620285	1
1237	1736781565.794581	1
1238	1736781565.827075	1
1239	1736781565.859473	1
1240	1736781565.8906798	1
1241	1736781565.9229774	1
1242	1736781565.955402	1
1243	1736781565.9879944	1
1244	1736781566.0204728	1
1245	1736781566.0576313	1
1246	1736781566.086038	1
1247	1736781566.1183424	1
1248	1736781566.1497092	1
1249	1736781566.181343	1
1250	1736781566.2137747	1
1251	1736781566.246281	1
1252	1736781566.2788613	1
1253	1736781566.310371	1
1254	1736781566.3427725	1
1255	1736781566.375364	1
1256	1736781566.407896	1
1257	1736781566.4404335	1
1258	1736781566.4717386	1
1259	1736781566.5042105	1
1260	1736781566.5366907	1
1261	1736781566.5691996	1
1262	1736781566.60181	1
1263	1736781566.6331716	1
1264	1736781566.6657598	1
1265	1736781566.6981814	1
1266	1736781566.730898	1
1267	1736781566.7623482	1
1268	1736781566.794895	1
1269	1736781566.8276772	1
1270	1736781566.859205	1
1271	1736781566.8916554	1
1272	1736781566.9242463	1
1273	1736781566.955849	1
1274	1736781566.9885454	1
1275	1736781567.0211728	1
1276	1736781567.0527449	1
1277	1736781567.085308	1
1278	1736781567.1177068	1
1279	1736781567.1502297	1
1280	1736781567.1826212	1
1281	1736781567.2139769	1
1282	1736781567.2464516	1
1283	1736781567.2789817	1
1284	1736781567.3114874	1
1285	1736781567.3440266	1
1286	1736781567.375322	1
1287	1736781567.4080667	1
1288	1736781567.4405167	1
1289	1736781567.4730492	1
1290	1736781567.5056365	1
1291	1736781567.5368843	1
1292	1736781567.569319	1
1293	1736781567.6018107	1
1294	1736781567.6343837	1
1295	1736781567.6669009	1
1296	1736781567.698151	1
1297	1736781567.730518	1
1298	1736781567.7630394	1
1299	1736781567.795436	1
1300	1736781567.8279326	1
1301	1736781567.860456	1
1302	1736781567.8919356	1
1303	1736781567.9244318	1
1304	1736781567.9567964	1
1305	1736781567.9893453	1
1306	1736781568.021815	1
1307	1736781568.0542278	1
1308	1736781568.0855088	1
1309	1736781568.117982	1
1310	1736781568.150561	1
1311	1736781568.1830182	1
1312	1736781568.214786	1
1313	1736781568.2473211	1
1314	1736781568.2796788	1
1315	1736781568.3122022	1
1316	1736781568.344636	1
1317	1736781568.375934	1
1318	1736781568.4082022	1
1319	1736781568.4407146	1
1320	1736781568.4735267	1
1321	1736781568.5058565	1
1322	1736781568.5382614	1
1323	1736781568.5695918	1
1324	1736781568.6019948	1
1325	1736781568.6343017	1
1326	1736781568.6666875	1
1327	1736781568.6990104	1
1328	1736781568.7313657	1
1329	1736781568.7637262	1
1330	1736781568.796037	1
1331	1736781568.828447	1
1332	1736781568.8609607	1
1333	1736781568.8923883	1
1334	1736781568.9249036	1
1335	1736781568.9573646	1
1336	1736781568.9900148	1
1337	1736781569.0215244	1
1338	1736781569.0538409	1
1339	1736781569.086267	1
1340	1736781569.118834	1
1341	1736781569.1511629	1
1342	1736781569.1834595	1
1343	1736781569.215809	1
1344	1736781569.248381	1
1345	1736781569.2806754	1
1346	1736781569.3119528	1
1347	1736781569.3442793	1
1348	1736781569.3766074	1
1349	1736781569.4089932	1
1350	1736781569.441825	1
1351	1736781569.4739556	1
1352	1736781569.5064714	1
1353	1736781569.5390627	1
1354	1736781569.5703409	1
1355	1736781569.602849	1
1356	1736781569.6353507	1
1357	1736781569.6674266	1
1358	1736781569.7004938	1
1359	1736781569.7325354	1
1360	1736781569.7647817	1
1361	1736781569.7971373	1
1362	1736781569.8288302	1
1363	1736781569.8609047	1
1364	1736781569.8934133	1
1365	1736781569.9255788	1
1366	1736781569.9585166	1
1367	1736781569.9900944	1
1368	1736781570.0231342	1
1369	1736781570.0552318	1
1370	1736781570.0892692	1
1371	1736781570.119603	1
1372	1736781570.1519785	1
1373	1736781570.184305	1
1374	1736781570.2157192	1
1375	1736781570.2481585	1
1376	1736781570.2805643	1
1377	1736781570.3130164	1
1378	1736781570.345503	1
1379	1736781570.3771374	1
1380	1736781570.4096806	1
1381	1736781570.4422894	1
1382	1736781570.4747858	1
1383	1736781570.506617	1
1384	1736781570.5389366	1
1385	1736781570.5715015	1
1386	1736781570.604013	1
1387	1736781570.6360934	1
1388	1736781570.668619	1
1389	1736781570.699929	1
1390	1736781570.7324514	1
1391	1736781570.7648232	1
1392	1736781570.7973888	1
1393	1736781570.8299582	1
1394	1736781570.862394	1
1395	1736781570.8936791	1
1396	1736781570.9261217	1
1397	1736781570.9586709	1
1398	1736781570.9910998	1
1399	1736781571.023542	1
1400	1736781571.056076	1
1401	1736781571.0873046	1
1402	1736781571.1198847	1
1403	1736781571.1523824	1
1404	1736781571.1848006	1
1405	1736781571.2172923	1
1406	1736781571.248651	1
1407	1736781571.281054	1
1408	1736781571.3135111	1
1409	1736781571.346092	1
1410	1736781571.378586	1
1411	1736781571.410209	1
1412	1736781571.4426837	1
1413	1736781571.4752302	1
1414	1736781571.507714	1
1415	1736781571.5391495	1
1416	1736781571.571625	1
1417	1736781571.604036	1
1418	1736781571.6365623	1
1419	1736781571.6690466	1
1420	1736781571.701445	1
1421	1736781571.7338758	1
1422	1736781571.7652416	1
1423	1736781571.7976944	1
1424	1736781571.8302238	1
1425	1736781571.8626692	1
1426	1736781571.8952224	1
1427	1736781571.9268034	1
1428	1736781571.9594674	1
1429	1736781571.9919422	1
1430	1736781572.0232766	1
1431	1736781572.0560827	1
1432	1736781572.088577	1
1433	1736781572.121011	1
1434	1736781572.1525536	1
1435	1736781572.1853497	1
1436	1736781572.2178414	1
1437	1736781572.2503498	1
1438	1736781572.28155	1
1439	1736781572.3139744	1
1440	1736781572.346716	1
1441	1736781572.379192	1
1442	1736781572.4116428	1
1443	1736781572.442932	1
1444	1736781572.475404	1
1445	1736781572.5078082	1
1446	1736781572.5401447	1
1447	1736781572.572473	1
1448	1736781572.604946	1
1449	1736781572.637281	1
1450	1736781572.669769	1
1451	1736781572.7010984	1
1452	1736781572.7334113	1
1453	1736781572.7657464	1
1454	1736781572.798099	1
1455	1736781572.8306005	1
1456	1736781572.8629415	1
1457	1736781572.895321	1
1458	1736781572.9276044	1
1459	1736781572.9599493	1
1460	1736781572.9923315	1
1461	1736781573.0248566	1
1462	1736781573.056216	1
1463	1736781573.0887911	1
1464	1736781573.1211748	1
1465	1736781573.153483	1
1466	1736781573.1858234	1
1467	1736781573.218414	1
1468	1736781573.2507975	1
1469	1736781573.282114	1
1470	1736781573.3145778	1
1471	1736781573.3469892	1
1472	1736781573.379414	1
1473	1736781573.4119003	1
1474	1736781573.444404	1
1475	1736781573.4757862	1
1476	1736781573.509267	1
1477	1736781573.5407083	1
1478	1736781573.573567	1
1479	1736781573.605132	1
1480	1736781573.6381123	1
1481	1736781573.6698678	1
1482	1736781573.7027574	1
1483	1736781573.7344694	1
1484	1736781573.7671208	1
1485	1736781573.7990065	1
1486	1736781573.8318932	1
1487	1736781573.8635094	1
1488	1736781573.896336	1
1489	1736781573.9276996	1
1490	1736781573.9601426	1
1491	1736781573.9925818	1
1492	1736781574.0251458	1
1493	1736781574.0576098	1
1494	1736781574.090067	1
1495	1736781574.121292	1
1496	1736781574.1539078	1
1497	1736781574.1863062	1
1498	1736781574.2186513	1
1499	1736781574.2510135	1
1500	1736781574.2831523	1
1501	1736781574.3159528	1
1502	1736781574.3473823	1
1503	1736781574.379904	1
1504	1736781574.4123878	1
1505	1736781574.4448242	1
1506	1736781574.4773903	1
1507	1736781574.5087776	1
1508	1736781574.54116	1
1509	1736781574.5736816	1
1510	1736781574.6061893	1
1511	1736781574.6386688	1
1512	1736781574.671066	1
1513	1736781574.702571	1
1514	1736781574.735085	1
1515	1736781574.767563	1
1516	1736781574.8000343	1
1517	1736781574.8313932	1
1518	1736781574.8639395	1
1519	1736781574.8963375	1
1520	1736781574.928873	1
1521	1736781574.9614556	1
1522	1736781574.9928546	1
1523	1736781575.0254354	1
1524	1736781575.057969	1
1525	1736781575.0906353	1
1526	1736781575.1220157	1
1527	1736781575.1544597	1
1528	1736781575.18689	1
1529	1736781575.2193885	1
1530	1736781575.2517924	1
1531	1736781575.2844026	1
1532	1736781575.3160975	1
1533	1736781575.348486	1
1534	1736781575.3807905	1
1535	1736781575.413287	1
1536	1736781575.4456017	1
1537	1736781575.477916	1
1538	1736781575.5103755	1
1539	1736781575.5415175	1
1540	1736781575.573809	1
1541	1736781575.606386	1
1542	1736781575.63878	1
1543	1736781575.671124	1
1544	1736781575.70353	1
1545	1736781575.7359967	1
1546	1736781575.768376	1
1547	1736781575.7997527	1
1548	1736781575.8322532	1
1549	1736781575.8646026	1
1550	1736781575.8969026	1
1551	1736781575.9291904	1
1552	1736781575.96159	1
1553	1736781575.9940128	1
1554	1736781576.02635	1
1555	1736781576.0587866	1
1556	1736781576.0913358	1
1557	1736781576.1225126	1
1558	1736781576.1548328	1
1559	1736781576.187131	1
1560	1736781576.2195475	1
1561	1736781576.2519245	1
1562	1736781576.2842498	1
1563	1736781576.3165843	1
1564	1736781576.3493798	1
1565	1736781576.380895	1
1566	1736781576.413304	1
1567	1736781576.4458888	1
1568	1736781576.47837	1
1569	1736781576.5107236	1
1570	1736781576.5432594	1
1571	1736781576.5746236	1
1572	1736781576.6070762	1
1573	1736781576.6389778	1
1574	1736781576.6713512	1
1575	1736781576.7043154	1
1576	1736781576.735991	1
1577	1736781576.7686648	1
1578	1736781576.800348	1
1579	1736781576.8329833	1
1580	1736781576.8649302	1
1581	1736781576.8978698	1
1582	1736781576.9294825	1
1583	1736781576.96214	1
1584	1736781576.9948835	1
1585	1736781577.0269506	1
1586	1736781577.0595908	1
1587	1736781577.0908606	1
1588	1736781577.1233273	1
1589	1736781577.155782	1
1590	1736781577.1881042	1
1591	1736781577.220503	1
1592	1736781577.2531345	1
1593	1736781577.2856302	1
1594	1736781577.316812	1
1595	1736781577.3492212	1
1596	1736781577.381765	1
1597	1736781577.4139135	1
1598	1736781577.4469993	1
1599	1736781577.4795327	1
1600	1736781577.511551	1
1601	1736781577.5429993	1
1602	1736781577.575448	1
1603	1736781577.6080532	1
1604	1736781577.6404462	1
1605	1736781577.672858	1
1606	1736781577.7041423	1
1607	1736781577.7365737	1
1608	1736781577.7691395	1
1609	1736781577.8016071	1
1610	1736781577.8340228	1
1611	1736781577.8664632	1
1612	1736781577.8977456	1
1613	1736781577.9303336	1
1614	1736781577.9627128	1
1615	1736781577.9951413	1
1616	1736781578.0276225	1
1617	1736781578.0599988	1
1618	1736781578.092399	1
1619	1736781578.124813	1
1620	1736781578.1560297	1
1621	1736781578.1884944	1
1622	1736781578.221038	1
1623	1736781578.2533765	1
1624	1736781578.285808	1
1625	1736781578.318282	1
1626	1736781578.3506355	1
1627	1736781578.3819602	1
1628	1736781578.4144287	1
1629	1736781578.446849	1
1630	1736781578.4792793	1
1631	1736781578.5117395	1
1632	1736781578.5442123	1
1633	1736781578.5767145	1
1634	1736781578.608004	1
1635	1736781578.6406257	1
1636	1736781578.673192	1
1637	1736781578.7056	1
1638	1736781578.737928	1
1639	1736781578.7702105	1
1640	1736781578.802517	1
1641	1736781578.8338006	1
1642	1736781578.8663003	1
1643	1736781578.898805	1
1644	1736781578.931127	1
1645	1736781578.963423	1
1646	1736781578.9958038	1
1647	1736781579.0282006	1
1648	1736781579.0606732	1
1649	1736781579.0929968	1
1650	1736781579.1254137	1
1651	1736781579.1566072	1
1652	1736781579.1890504	1
1653	1736781579.221495	1
1654	1736781579.2538145	1
1655	1736781579.2861514	1
1656	1736781579.3184984	1
1657	1736781579.3508267	1
1658	1736781579.3832324	1
1659	1736781579.4156942	1
1660	1736781579.4481828	1
1661	1736781579.4795158	1
1662	1736781579.512009	1
1663	1736781579.5444582	1
1664	1736781579.5769858	1
1665	1736781579.609332	1
1666	1736781579.6407485	1
1667	1736781579.673302	1
1668	1736781579.705922	1
1669	1736781579.7384992	1
1670	1736781579.7698412	1
1671	1736781579.8024464	1
1672	1736781579.834916	1
1673	1736781579.867457	1
1674	1736781579.8999195	1
1675	1736781579.931417	1
1676	1736781579.9640057	1
1677	1736781579.9964206	1
1678	1736781580.028346	1
1679	1736781580.0612082	1
1680	1736781580.0934358	1
1681	1736781580.1256669	1
1682	1736781580.15756	1
1683	1736781580.1910868	1
1684	1736781580.2218218	1
1685	1736781580.2549334	1
1686	1736781580.2869587	1
1687	1736781580.3188674	1
1688	1736781580.350876	1
1689	1736781580.383889	1
1690	1736781580.415641	1
1691	1736781580.4480176	1
1692	1736781580.480431	1
1693	1736781580.5129983	1
1694	1736781580.5453322	1
1695	1736781580.5776646	1
1696	1736781580.6099975	1
1697	1736781580.6423316	1
1698	1736781580.673782	1
1699	1736781580.7062142	1
1700	1736781580.738658	1
1701	1736781580.7717297	1
1702	1736781580.803631	1
1703	1736781580.836172	1
1704	1736781580.8674517	1
1705	1736781580.9000113	1
1706	1736781580.9325542	1
1707	1736781580.9652264	1
1708	1736781580.996483	1
1709	1736781581.028973	1
1710	1736781581.0614886	1
1711	1736781581.0938966	1
1712	1736781581.1263373	1
1713	1736781581.1578317	1
1714	1736781581.190301	1
1715	1736781581.2226782	1
1716	1736781581.255056	1
1717	1736781581.287513	1
1718	1736781581.319899	1
1719	1736781581.3526254	1
1720	1736781581.384147	1
1721	1736781581.416732	1
1722	1736781581.4491897	1
1723	1736781581.48162	1
1724	1736781581.5128891	1
1725	1736781581.545317	1
1726	1736781581.5777314	1
1727	1736781581.610237	1
1728	1736781581.642702	1
1729	1736781581.675154	1
1730	1736781581.7076902	1
1731	1736781581.7389593	1
1732	1736781581.771408	1
1733	1736781581.8039603	1
1734	1736781581.8363943	1
1735	1736781581.8688176	1
1736	1736781581.9003074	1
1737	1736781581.932823	1
1738	1736781581.965273	1
1739	1736781581.99762	1
1740	1736781582.029955	1
1741	1736781582.0623274	1
1742	1736781582.0947244	1
1743	1736781582.1272583	1
1744	1736781582.1589396	1
1745	1736781582.1908476	1
1746	1736781582.2233956	1
1747	1736781582.2557988	1
1748	1736781582.288105	1
1749	1736781582.320516	1
1750	1736781582.352981	1
1751	1736781582.3853166	1
1752	1736781582.4176135	1
1753	1736781582.4499092	1
1754	1736781582.481173	1
1755	1736781582.5135243	1
1756	1736781582.545835	1
1757	1736781582.5782378	1
1758	1736781582.6105945	1
1759	1736781582.642899	1
1760	1736781582.675273	1
1761	1736781582.7076757	1
1762	1736781582.740163	1
1763	1736781582.7727592	1
1764	1736781582.804102	1
1765	1736781582.836486	1
1766	1736781582.8688345	1
1767	1736781582.9011302	1
1768	1736781582.933448	1
1769	1736781582.9658587	1
1770	1736781582.998181	1
1771	1736781583.0306294	1
1772	1736781583.0629497	1
1773	1736781583.0952902	1
1774	1736781583.1276348	1
1775	1736781583.1599305	1
1776	1736781583.1924334	1
1777	1736781583.2239127	1
1778	1736781583.2564232	1
1779	1736781583.288978	1
1780	1736781583.3204055	1
1781	1736781583.3528428	1
1782	1736781583.3853605	1
1783	1736781583.4178543	1
1784	1736781583.4503856	1
1785	1736781583.4829628	1
1786	1736781583.5142765	1
1787	1736781583.5465322	1
1788	1736781583.579385	1
1789	1736781583.6115904	1
1790	1736781583.6439283	1
1791	1736781583.6766174	1
1792	1736781583.7077496	1
1793	1736781583.7408435	1
1794	1736781583.7729838	1
1795	1736781583.80538	1
1796	1736781583.8371634	1
1797	1736781583.869357	1
1798	1736781583.9015682	1
1799	1736781583.9347248	1
1800	1736781583.9666667	1
1801	1736781583.9992175	1
1802	1736781584.0313556	1
1803	1736781584.062935	1
1804	1736781584.0954323	1
1805	1736781584.12782	1
1806	1736781584.1601992	1
1807	1736781584.1925805	1
1808	1736781584.2249246	1
1809	1736781584.2572744	1
1810	1736781584.2897315	1
1811	1736781584.322557	1
1812	1736781584.3541763	1
1813	1736781584.3856783	1
1814	1736781584.4181745	1
1815	1736781584.4506476	1
1816	1736781584.483275	1
1817	1736781584.5150793	1
1818	1736781584.547558	1
1819	1736781584.5801077	1
1820	1736781584.612507	1
1821	1736781584.643812	1
1822	1736781584.6763427	1
1823	1736781584.7087908	1
1824	1736781584.74115	1
1825	1736781584.7735772	1
1826	1736781584.8060274	1
1827	1736781584.8385746	1
1828	1736781584.8698325	1
1829	1736781584.902186	1
1830	1736781584.9346137	1
1831	1736781584.9671097	1
1832	1736781584.999462	1
1833	1736781585.0318496	1
1834	1736781585.0642831	1
1835	1736781585.0967455	1
1836	1736781585.1280613	1
1837	1736781585.160524	1
1838	1736781585.1929843	1
1839	1736781585.2253537	1
1840	1736781585.2577262	1
1841	1736781585.2901793	1
1842	1736781585.3225408	1
1843	1736781585.3539498	1
1844	1736781585.3865442	1
1845	1736781585.418886	1
1846	1736781585.4513977	1
1847	1736781585.4837425	1
1848	1736781585.51614	1
1849	1736781585.5485291	1
1850	1736781585.5808663	1
1851	1736781585.612152	1
1852	1736781585.6446226	1
1853	1736781585.6770215	1
1854	1736781585.709475	1
1855	1736781585.7418635	1
1856	1736781585.774286	1
1857	1736781585.8066902	1
1858	1736781585.8391738	1
1859	1736781585.8704937	1
1860	1736781585.902857	1
1861	1736781585.9352927	1
1862	1736781585.9677496	1
1863	1736781586.0001798	1
1864	1736781586.0317807	1
1865	1736781586.0642104	1
1866	1736781586.096609	1
1867	1736781586.128924	1
1868	1736781586.1612897	1
1869	1736781586.193636	1
1870	1736781586.2259634	1
1871	1736781586.2583325	1
1872	1736781586.290846	1
1873	1736781586.323255	1
1874	1736781586.3545308	1
1875	1736781586.3870728	1
1876	1736781586.4194016	1
1877	1736781586.4518044	1
1878	1736781586.484228	1
1879	1736781586.5166705	1
1880	1736781586.5491326	1
1881	1736781586.5815578	1
1882	1736781586.613896	1
1883	1736781586.6452513	1
1884	1736781586.6776533	1
1885	1736781586.7100115	1
1886	1736781586.742503	1
1887	1736781586.7749803	1
1888	1736781586.807318	1
1889	1736781586.8387036	1
1890	1736781586.87108	1
1891	1736781586.9034767	1
1892	1736781586.9359322	1
1893	1736781586.9683526	1
1894	1736781587.000783	1
1895	1736781587.0332522	1
1896	1736781587.0648174	1
1897	1736781587.0972505	1
1898	1736781587.129644	1
1899	1736781587.1621194	1
1900	1736781587.1946952	1
1901	1736781587.226128	1
1902	1736781587.2586277	1
1903	1736781587.2910163	1
1904	1736781587.322971	1
1905	1736781587.3561342	1
1906	1736781587.3883555	1
1907	1736781587.4207878	1
1908	1736781587.453549	1
1909	1736781587.484471	1
1910	1736781587.5170968	1
1911	1736781587.5496664	1
1912	1736781587.581988	1
1913	1736781587.6136022	1
1914	1736781587.646437	1
1915	1736781587.678333	1
1916	1736781587.7109828	1
1917	1736781587.7425642	1
1918	1736781587.7753048	1
1919	1736781587.807757	1
1920	1736781587.8401525	1
1921	1736781587.8725035	1
1922	1736781587.9039054	1
1923	1736781587.9364655	1
1924	1736781587.9689686	1
1925	1736781588.0013237	1
1926	1736781588.0336597	1
1927	1736781588.066032	1
1928	1736781588.0978513	1
1929	1736781588.1309974	1
1930	1736781588.162891	1
1931	1736781588.1945295	1
1932	1736781588.227292	1
1933	1736781588.259669	1
1934	1736781588.2920952	1
1935	1736781588.324656	1
1936	1736781588.3559678	1
1937	1736781588.3883543	1
1938	1736781588.420867	1
1939	1736781588.4533346	1
1940	1736781588.4858243	1
1941	1736781588.5181851	1
1942	1736781588.54956	1
1943	1736781588.58195	1
1944	1736781588.6143565	1
1945	1736781588.6468406	1
1946	1736781588.679438	1
1947	1736781588.711966	1
1948	1736781588.743337	1
1949	1736781588.7756991	1
1950	1736781588.8081386	1
1951	1736781588.840651	1
1952	1736781588.8731482	1
1953	1736781588.9055946	1
1954	1736781588.9369488	1
1955	1736781588.969476	1
1956	1736781589.001936	1
1957	1736781589.0345376	1
1958	1736781589.0661404	1
1959	1736781589.0985725	1
1960	1736781589.1311111	1
1961	1736781589.1636405	1
1962	1736781589.196048	1
1963	1736781589.227343	1
1964	1736781589.2599428	1
1965	1736781589.2923446	1
1966	1736781589.324864	1
1967	1736781589.3571231	1
1968	1736781589.3896291	1
1969	1736781589.4219484	1
1970	1736781589.4543903	1
1971	1736781589.4855957	1
1972	1736781589.5178905	1
1973	1736781589.550195	1
1974	1736781589.5825715	1
1975	1736781589.6148996	1
1976	1736781589.6472476	1
1977	1736781589.6795547	1
1978	1736781589.7119262	1
1979	1736781589.744363	1
1980	1736781589.7767074	1
1981	1736781589.8091538	1
1982	1736781589.8414917	1
1983	1736781589.873868	1
1984	1736781589.9062853	1
1985	1736781589.9374695	1
1986	1736781589.969794	1
1987	1736781590.0021064	1
1988	1736781590.0345547	1
1989	1736781590.066843	1
1990	1736781590.0991163	1
1991	1736781590.1314218	1
1992	1736781590.1638072	1
1993	1736781590.1961098	1
1994	1736781590.2284255	1
1995	1736781590.2608168	1
1996	1736781590.2931037	1
1997	1736781590.3255703	1
1998	1736781590.357932	1
[truncated: 3,604 more rows]
