# Supplementary material for: The DMC-Behavior Platform: An Open-Source Framework for Auditory-Guided Perceptual Decision-Making in Head-Fixed Mice
Source: eNeuro. 2025 Apr 8;12(4):ENEURO.0457-24.2025. doi: 10.1523/ENEURO.0457-24.2025 (PMC11984799; doi:10.1523/ENEURO.0457-24.2025)
Supplement: Extended data 1 — DMC-Behavior repository. Download Extended data 1, ZIP file. [file eneuro-12-ENEURO.0457-24.2025-s004.zip › tutorial/detection/det-001/20250113/151834/20250113_tone_cloud_data.csv]

6271.9269685017625	6271.9269685017625	6271.9269685017625	5274.040904546229	6271.9269685017625	6271.9269685017625	5274.040904546229	5587.651696508046	6271.9269685017625	5274.040904546229	5587.651696508046	5274.040904546229	6271.9269685017625	5274.040904546229	5587.651696508046	5919.91075658438	5274.040904546229	6271.9269685017625	5587.651696508046	6271.9269685017625	6271.9269685017625	5274.040904546229	5274.040904546229	5919.91075658438	5274.040904546229	5587.651696508046	5274.040904546229	5919.91075658438	5919.91075658438	5587.651696508046	5587.651696508046	5274.040904546229	5587.651696508046	5274.040904546229	5919.91075658438	5587.651696508046	6271.9269685017625	6271.9269685017625	5919.91075658438	5274.040904546229	5919.91075658438	6271.9269685017625	6271.9269685017625	6271.9269685017625	6271.9269685017625	5919.91075658438	6271.9269685017625	5919.91075658438	5274.040904546229
5919.91075658438	6271.9269685017625	5587.651696508046	5274.040904546229	5919.91075658438	5274.040904546229	5587.651696508046	5587.651696508046	5919.91075658438	5274.040904546229	5587.651696508046	5587.651696508046	5274.040904546229	5274.040904546229	5274.040904546229	5587.651696508046	5274.040904546229	5274.040904546229	6271.9269685017625	5919.91075658438	6271.9269685017625	5274.040904546229	5919.91075658438	6271.9269685017625	5919.91075658438	5274.040904546229	5587.651696508046	6271.9269685017625	5919.91075658438	5919.91075658438	6271.9269685017625	5587.651696508046	5919.91075658438	5587.651696508046	6271.9269685017625	6271.9269685017625	5274.040904546229	5274.040904546229	6271.9269685017625	5587.651696508046	6271.9269685017625	5919.91075658438	6271.9269685017625	6271.9269685017625	5587.651696508046	5919.91075658438	5587.651696508046	5919.91075658438	6271.9269685017625
6271.9269685017625	5919.91075658438	5919.91075658438	6271.9269685017625	5919.91075658438	6271.9269685017625	6271.9269685017625	5274.040904546229	5587.651696508046	5274.040904546229	6271.9269685017625	6271.9269685017625	6271.9269685017625	5274.040904546229	5587.651696508046	5587.651696508046	5587.651696508046	5274.040904546229	5587.651696508046	5274.040904546229	6271.9269685017625	5274.040904546229	5274.040904546229	6271.9269685017625	5274.040904546229	5919.91075658438	5274.040904546229	5587.651696508046	6271.9269685017625	5274.040904546229	5274.040904546229	6271.9269685017625	5919.91075658438	6271.9269685017625	5919.91075658438	5919.91075658438	5919.91075658438	5274.040904546229	5274.040904546229	5274.040904546229	6271.9269685017625	5274.040904546229	5919.91075658438	5274.040904546229	5919.91075658438	6271.9269685017625	6271.9269685017625	5919.91075658438	5919.91075658438
5587.651696508046	5919.91075658438	5274.040904546229	5587.651696508046	5274.040904546229	5587.651696508046	6271.9269685017625	5919.91075658438	5587.651696508046	5587.651696508046	5587.651696508046	5274.040904546229	5587.651696508046	5919.91075658438	5919.91075658438	5274.040904546229	5587.651696508046	6271.9269685017625	5587.651696508046	5587.651696508046	6271.9269685017625	6271.9269685017625	5587.651696508046	5587.651696508046	5587.651696508046	5919.91075658438	6271.9269685017625	6271.9269685017625	5919.91075658438	6271.9269685017625	5919.91075658438	5587.651696508046	5274.040904546229	5919.91075658438	5587.651696508046	6271.9269685017625	5919.91075658438	6271.9269685017625	5587.651696508046	5274.040904546229	5919.91075658438	5587.651696508046	5919.91075658438	6271.9269685017625	5274.040904546229	6271.9269685017625	5919.91075658438	5919.91075658438	6271.9269685017625
5587.651696508046	5587.651696508046	6271.9269685017625	6271.9269685017625	5919.91075658438	5274.040904546229	5919.91075658438	5587.651696508046	6271.9269685017625	5274.040904546229	6271.9269685017625	5919.91075658438	5587.651696508046	5587.651696508046	5274.040904546229	6271.9269685017625	5274.040904546229	6271.9269685017625	5274.040904546229	5919.91075658438	5274.040904546229	5919.91075658438	6271.9269685017625	5274.040904546229	6271.9269685017625	6271.9269685017625	5274.040904546229	5919.91075658438	6271.9269685017625	5587.651696508046	5274.040904546229	5274.040904546229	5274.040904546229	6271.9269685017625	5919.91075658438	6271.9269685017625	5274.040904546229	5587.651696508046	5919.91075658438	5274.040904546229	5919.91075658438	5274.040904546229	5919.91075658438	5274.040904546229	6271.9269685017625	5587.651696508046	5919.91075658438	5587.651696508046	5274.040904546229
6271.9269685017625	5919.91075658438	5587.651696508046	5274.040904546229	5274.040904546229	5587.651696508046	6271.9269685017625	6271.9269685017625	5919.91075658438	5919.91075658438	5587.651696508046	5274.040904546229	5587.651696508046	5587.651696508046	6271.9269685017625	5919.91075658438	5587.651696508046	6271.9269685017625	6271.9269685017625	6271.9269685017625	5919.91075658438	5919.91075658438	5919.91075658438	5919.91075658438	5587.651696508046	5274.040904546229	5274.040904546229	6271.9269685017625	5274.040904546229	5587.651696508046	5587.651696508046	5587.651696508046	6271.9269685017625	5274.040904546229	5274.040904546229	5587.651696508046	5274.040904546229	5919.91075658438	5919.91075658438	5587.651696508046	6271.9269685017625	5919.91075658438	5919.91075658438	5919.91075658438	6271.9269685017625	5274.040904546229	5587.651696508046	5919.91075658438	5274.040904546229
5587.651696508046	5587.651696508046	5587.651696508046	6271.9269685017625	5587.651696508046	5274.040904546229	5274.040904546229	6271.9269685017625	5587.651696508046	5274.040904546229	5274.040904546229	5919.91075658438	6271.9269685017625	6271.9269685017625	5919.91075658438	5274.040904546229	5919.91075658438	5919.91075658438	6271.9269685017625	5274.040904546229	5274.040904546229	5919.91075658438	5274.040904546229	5919.91075658438	6271.9269685017625	5919.91075658438	5274.040904546229	6271.9269685017625	5274.040904546229	5587.651696508046	5587.651696508046	5919.91075658438	5919.91075658438	5919.91075658438	6271.9269685017625	5919.91075658438	5274.040904546229	5587.651696508046	5919.91075658438	5587.651696508046	5274.040904546229	5587.651696508046	5919.91075658438	5587.651696508046	5274.040904546229	5587.651696508046	6271.9269685017625	5587.651696508046	5587.651696508046
5587.651696508046	5919.91075658438	5919.91075658438	5587.651696508046	6271.9269685017625	5587.651696508046	5919.91075658438	5587.651696508046	6271.9269685017625	5919.91075658438	6271.9269685017625	5587.651696508046	5274.040904546229	5587.651696508046	5587.651696508046	6271.9269685017625	5587.651696508046	5919.91075658438	5587.651696508046	5587.651696508046	6271.9269685017625	5919.91075658438	5919.91075658438	5587.651696508046	5587.651696508046	5919.91075658438	6271.9269685017625	5274.040904546229	6271.9269685017625	5587.651696508046	6271.9269685017625	5919.91075658438	5587.651696508046	5274.040904546229	5274.040904546229	5919.91075658438	6271.9269685017625	6271.9269685017625	5919.91075658438	5587.651696508046	5919.91075658438	6271.9269685017625	5587.651696508046	5587.651696508046	5274.040904546229	6271.9269685017625	5919.91075658438	5274.040904546229	6271.9269685017625
5919.91075658438	5587.651696508046	6271.9269685017625	5274.040904546229	5587.651696508046	5919.91075658438	5919.91075658438	5274.040904546229	5587.651696508046	5919.91075658438	5587.651696508046	6271.9269685017625	5587.651696508046	5274.040904546229	5919.91075658438	5919.91075658438	5919.91075658438	5587.651696508046	5587.651696508046	6271.9269685017625	6271.9269685017625	6271.9269685017625	6271.9269685017625	5587.651696508046	5274.040904546229	5274.040904546229	5919.91075658438	5919.91075658438	6271.9269685017625	5274.040904546229	5587.651696508046	5587.651696508046	5919.91075658438	5587.651696508046	5919.91075658438	5919.91075658438	5587.651696508046	5587.651696508046	5274.040904546229	6271.9269685017625	5919.91075658438	6271.9269685017625	5587.651696508046	6271.9269685017625	5919.91075658438	5274.040904546229	6271.9269685017625	5587.651696508046	5587.651696508046
5587.651696508046	6271.9269685017625	5587.651696508046	5587.651696508046	5919.91075658438	6271.9269685017625	5587.651696508046	5919.91075658438	5274.040904546229	5919.91075658438	5274.040904546229	5919.91075658438	6271.9269685017625	6271.9269685017625	5587.651696508046	5919.91075658438	5587.651696508046	5274.040904546229	5587.651696508046	5919.91075658438	5587.651696508046	5274.040904546229	6271.9269685017625	5274.040904546229	5274.040904546229	5274.040904546229	5919.91075658438	5587.651696508046	6271.9269685017625	6271.9269685017625	5274.040904546229	5587.651696508046	5587.651696508046	5274.040904546229	5274.040904546229	5587.651696508046	5274.040904546229	5919.91075658438	5587.651696508046	5587.651696508046	6271.9269685017625	5274.040904546229	5274.040904546229	6271.9269685017625	5919.91075658438	5587.651696508046	6271.9269685017625	6271.9269685017625	5274.040904546229
6271.9269685017625	6271.9269685017625	5587.651696508046	6271.9269685017625	5587.651696508046	5919.91075658438	6271.9269685017625	5919.91075658438	5274.040904546229	5274.040904546229	5274.040904546229	5587.651696508046	5587.651696508046	5274.040904546229	5919.91075658438	5274.040904546229	6271.9269685017625	5919.91075658438	6271.9269685017625	5274.040904546229	6271.9269685017625	5919.91075658438	5919.91075658438	5919.91075658438	6271.9269685017625	6271.9269685017625	5587.651696508046	6271.9269685017625	5274.040904546229	5587.651696508046	5587.651696508046	5274.040904546229	5587.651696508046	6271.9269685017625	5587.651696508046	5919.91075658438	5919.91075658438	5587.651696508046	5587.651696508046	5587.651696508046	5587.651696508046	5919.91075658438	6271.9269685017625	5919.91075658438	5274.040904546229	6271.9269685017625	5587.651696508046	6271.9269685017625	6271.9269685017625
6271.9269685017625	5919.91075658438	6271.9269685017625	5587.651696508046	5919.91075658438	5919.91075658438	5919.91075658438	5587.651696508046	6271.9269685017625	5274.040904546229	5274.040904546229	5919.91075658438	6271.9269685017625	6271.9269685017625	5587.651696508046	5587.651696508046	6271.9269685017625	5274.040904546229	5587.651696508046	6271.9269685017625	6271.9269685017625	5274.040904546229	5919.91075658438	6271.9269685017625	5274.040904546229	6271.9269685017625	5587.651696508046	5587.651696508046	5919.91075658438	5587.651696508046	5587.651696508046	5919.91075658438	5587.651696508046	5919.91075658438	5919.91075658438	6271.9269685017625	5919.91075658438	5274.040904546229	5587.651696508046	5587.651696508046	5587.651696508046	5274.040904546229	5919.91075658438	5587.651696508046	6271.9269685017625	5587.651696508046	5919.91075658438	5274.040904546229	6271.9269685017625
5587.651696508046	5274.040904546229	6271.9269685017625	5919.91075658438	6271.9269685017625	5919.91075658438	6271.9269685017625	5587.651696508046	5919.91075658438	5919.91075658438	6271.9269685017625	5919.91075658438	6271.9269685017625	5274.040904546229	6271.9269685017625	5274.040904546229	5919.91075658438	5274.040904546229	5587.651696508046	5919.91075658438	6271.9269685017625	5274.040904546229	5919.91075658438	5587.651696508046	6271.9269685017625	5587.651696508046	6271.9269685017625	6271.9269685017625	5274.040904546229	6271.9269685017625	5274.040904546229	5274.040904546229	5587.651696508046	6271.9269685017625	5274.040904546229	5919.91075658438	5274.040904546229	6271.9269685017625	5274.040904546229	5587.651696508046	5274.040904546229	6271.9269685017625	5587.651696508046	5919.91075658438	6271.9269685017625	5274.040904546229	5587.651696508046	5919.91075658438	6271.9269685017625
5919.91075658438	5919.91075658438	5919.91075658438	5919.91075658438	6271.9269685017625	6271.9269685017625	6271.9269685017625	6271.9269685017625	6271.9269685017625	5919.91075658438	6271.9269685017625	5919.91075658438	5587.651696508046	6271.9269685017625	6271.9269685017625	5919.91075658438	6271.9269685017625	6271.9269685017625	6271.9269685017625	5587.651696508046	5587.651696508046	6271.9269685017625	5274.040904546229	5587.651696508046	5587.651696508046	5587.651696508046	5919.91075658438	5919.91075658438	5587.651696508046	6271.9269685017625	5919.91075658438	6271.9269685017625	6271.9269685017625	5274.040904546229	6271.9269685017625	5919.91075658438	5587.651696508046	5274.040904546229	6271.9269685017625	6271.9269685017625	5919.91075658438	6271.9269685017625	5587.651696508046	5274.040904546229	5274.040904546229	5587.651696508046	5587.651696508046	5587.651696508046	6271.9269685017625
5274.040904546229	5587.651696508046	6271.9269685017625	5274.040904546229	6271.9269685017625	5274.040904546229	5587.651696508046	6271.9269685017625	5587.651696508046	5587.651696508046	6271.9269685017625	5274.040904546229	6271.9269685017625	5274.040904546229	6271.9269685017625	5587.651696508046	5919.91075658438	5274.040904546229	5587.651696508046	6271.9269685017625	5919.91075658438	5919.91075658438	6271.9269685017625	6271.9269685017625	5274.040904546229	5587.651696508046	5274.040904546229	5919.91075658438	6271.9269685017625	5587.651696508046	6271.9269685017625	6271.9269685017625	5587.651696508046	5274.040904546229	5587.651696508046	5919.91075658438	6271.9269685017625	6271.9269685017625	5587.651696508046	6271.9269685017625	5274.040904546229	6271.9269685017625	5274.040904546229	6271.9269685017625	5919.91075658438	6271.9269685017625	5587.651696508046	6271.9269685017625	5587.651696508046
6271.9269685017625	5587.651696508046	5919.91075658438	6271.9269685017625	5587.651696508046	5274.040904546229	5587.651696508046	6271.9269685017625	5274.040904546229	5587.651696508046	5919.91075658438	5274.040904546229	6271.9269685017625	5587.651696508046	5587.651696508046	5587.651696508046	6271.9269685017625	5274.040904546229	5919.91075658438	5587.651696508046	5587.651696508046	5274.040904546229	6271.9269685017625	5274.040904546229	5919.91075658438	5919.91075658438	5274.040904546229	5587.651696508046	5587.651696508046	5587.651696508046	5587.651696508046	5587.651696508046	6271.9269685017625	5919.91075658438	5587.651696508046	5587.651696508046	5274.040904546229	5587.651696508046	5587.651696508046	5587.651696508046	6271.9269685017625	5587.651696508046	5274.040904546229	5587.651696508046	5274.040904546229	6271.9269685017625	5587.651696508046	5919.91075658438	5587.651696508046
5587.651696508046	5587.651696508046	5274.040904546229	5919.91075658438	5274.040904546229	5274.040904546229	6271.9269685017625	5587.651696508046	5274.040904546229	5919.91075658438	5274.040904546229	5274.040904546229	5587.651696508046	5919.91075658438	5274.040904546229	5274.040904546229	5919.91075658438	5587.651696508046	5587.651696508046	5919.91075658438	5587.651696508046	6271.9269685017625	6271.9269685017625	5919.91075658438	6271.9269685017625	5274.040904546229	5587.651696508046	5587.651696508046	6271.9269685017625	5587.651696508046	5587.651696508046	5919.91075658438	5274.040904546229	6271.9269685017625	5919.91075658438	6271.9269685017625	5919.91075658438	5274.040904546229	5919.91075658438	6271.9269685017625	5274.040904546229	5919.91075658438	5587.651696508046	5919.91075658438	6271.9269685017625	5919.91075658438	5587.651696508046	5587.651696508046	5587.651696508046
5587.651696508046	5919.91075658438	5274.040904546229	5587.651696508046	5919.91075658438	6271.9269685017625	5274.040904546229	5919.91075658438	5919.91075658438	5274.040904546229	5919.91075658438	6271.9269685017625	5919.91075658438	5919.91075658438	6271.9269685017625	5274.040904546229	5274.040904546229	5587.651696508046	6271.9269685017625	6271.9269685017625	5919.91075658438	5274.040904546229	6271.9269685017625	6271.9269685017625	6271.9269685017625	5587.651696508046	6271.9269685017625	5587.651696508046	5587.651696508046	5274.040904546229	5274.040904546229	5919.91075658438	5919.91075658438	5274.040904546229	5919.91075658438	5587.651696508046	5919.91075658438	5587.651696508046	5587.651696508046	5587.651696508046	5274.040904546229	5919.91075658438	5919.91075658438	5587.651696508046	6271.9269685017625	5587.651696508046	5274.040904546229	5919.91075658438	5587.651696508046
5919.91075658438	5919.91075658438	5274.040904546229	6271.9269685017625	5587.651696508046	6271.9269685017625	5587.651696508046	5919.91075658438	5274.040904546229	5919.91075658438	5274.040904546229	5587.651696508046	5919.91075658438	5274.040904546229	5919.91075658438	5587.651696508046	6271.9269685017625	5274.040904546229	5587.651696508046	5919.91075658438	5274.040904546229	5587.651696508046	5919.91075658438	6271.9269685017625	5274.040904546229	6271.9269685017625	5919.91075658438	5274.040904546229	5587.651696508046	6271.9269685017625	5274.040904546229	6271.9269685017625	5587.651696508046	5919.91075658438	5587.651696508046	5919.91075658438	6271.9269685017625	5274.040904546229	5919.91075658438	5919.91075658438	5587.651696508046	6271.9269685017625	5274.040904546229	5274.040904546229	5274.040904546229	6271.9269685017625	5587.651696508046	5587.651696508046	6271.9269685017625
5919.91075658438	5274.040904546229	5919.91075658438	5919.91075658438	5919.91075658438	5587.651696508046	5587.651696508046	5587.651696508046	6271.9269685017625	6271.9269685017625	5274.040904546229	5274.040904546229	5587.651696508046	5919.91075658438	6271.9269685017625	5587.651696508046	5274.040904546229	5919.91075658438	5919.91075658438	5587.651696508046	5274.040904546229	5919.91075658438	6271.9269685017625	5274.040904546229	5919.91075658438	5274.040904546229	6271.9269685017625	5919.91075658438	5919.91075658438	5274.040904546229	6271.9269685017625	5587.651696508046	5587.651696508046	5919.91075658438	6271.9269685017625	5587.651696508046	5919.91075658438	5919.91075658438	5919.91075658438	5919.91075658438	5274.040904546229	5587.651696508046	5587.651696508046	6271.9269685017625	5919.91075658438	5919.91075658438	5919.91075658438	5919.91075658438	5587.651696508046
5587.651696508046	5274.040904546229	5919.91075658438	5274.040904546229	5587.651696508046	5274.040904546229	5274.040904546229	5587.651696508046	6271.9269685017625	5274.040904546229	5274.040904546229	6271.9269685017625	5919.91075658438	6271.9269685017625	5587.651696508046	5919.91075658438	5274.040904546229	5587.651696508046	6271.9269685017625	6271.9269685017625	5274.040904546229	6271.9269685017625	5274.040904546229	5274.040904546229	5274.040904546229	5919.91075658438	5274.040904546229	5919.91075658438	5587.651696508046	6271.9269685017625	5587.651696508046	6271.9269685017625	5274.040904546229	5274.040904546229	6271.9269685017625	5587.651696508046	5274.040904546229	5587.651696508046	6271.9269685017625	5919.91075658438	5919.91075658438	6271.9269685017625	5919.91075658438	5919.91075658438	6271.9269685017625	5274.040904546229	5274.040904546229	5587.651696508046	5919.91075658438
5274.040904546229	6271.9269685017625	5587.651696508046	5919.91075658438	5587.651696508046	5274.040904546229	5587.651696508046	5919.91075658438	5274.040904546229	6271.9269685017625	5919.91075658438	6271.9269685017625	6271.9269685017625	6271.9269685017625	5274.040904546229	5587.651696508046	5919.91075658438	5919.91075658438	6271.9269685017625	6271.9269685017625	5587.651696508046	5274.040904546229	5587.651696508046	5919.91075658438	6271.9269685017625	5919.91075658438	5274.040904546229	5274.040904546229	5587.651696508046	5919.91075658438	5274.040904546229	5919.91075658438	5919.91075658438	5274.040904546229	6271.9269685017625	5587.651696508046	5587.651696508046	6271.9269685017625	5919.91075658438	5919.91075658438	5274.040904546229	6271.9269685017625	5919.91075658438	5919.91075658438	5587.651696508046	6271.9269685017625	6271.9269685017625	5919.91075658438	6271.9269685017625
6271.9269685017625	5919.91075658438	5587.651696508046	5587.651696508046	5587.651696508046	6271.9269685017625	5919.91075658438	5919.91075658438	6271.9269685017625	5274.040904546229	5274.040904546229	6271.9269685017625	6271.9269685017625	6271.9269685017625	5274.040904546229	5274.040904546229	5274.040904546229	5587.651696508046	6271.9269685017625	5587.651696508046	5274.040904546229	5587.651696508046	5587.651696508046	6271.9269685017625	5919.91075658438	5919.91075658438	5274.040904546229	5587.651696508046	5587.651696508046	5919.91075658438	5274.040904546229	5919.91075658438	5587.651696508046	5919.91075658438	6271.9269685017625	5919.91075658438	5274.040904546229	5919.91075658438	5274.040904546229	6271.9269685017625	5274.040904546229	5274.040904546229	6271.9269685017625	5919.91075658438	5274.040904546229	5587.651696508046	5274.040904546229	5919.91075658438	6271.9269685017625
5919.91075658438	6271.9269685017625	5919.91075658438	5919.91075658438	5274.040904546229	5274.040904546229	5587.651696508046	6271.9269685017625	6271.9269685017625	5919.91075658438	5587.651696508046	5274.040904546229	5919.91075658438	5274.040904546229	5587.651696508046	5587.651696508046	6271.9269685017625	6271.9269685017625	6271.9269685017625	5274.040904546229	6271.9269685017625	5919.91075658438	5587.651696508046	5919.91075658438	5919.91075658438	6271.9269685017625	5274.040904546229	6271.9269685017625	6271.9269685017625	5919.91075658438	5274.040904546229	6271.9269685017625	6271.9269685017625	5274.040904546229	5587.651696508046	6271.9269685017625	5587.651696508046	5919.91075658438	6271.9269685017625	5919.91075658438	6271.9269685017625	6271.9269685017625	6271.9269685017625	6271.9269685017625	6271.9269685017625	5274.040904546229	5919.91075658438	5587.651696508046	5919.91075658438
5274.040904546229	6271.9269685017625	6271.9269685017625	5587.651696508046	6271.9269685017625	5274.040904546229	5919.91075658438	5919.91075658438	5587.651696508046	6271.9269685017625	5587.651696508046	6271.9269685017625	5919.91075658438	5587.651696508046	6271.9269685017625	5919.91075658438	5919.91075658438	5919.91075658438	5274.040904546229	5587.651696508046	6271.9269685017625	5587.651696508046	5919.91075658438	5587.651696508046	5274.040904546229	6271.9269685017625	5274.040904546229	5274.040904546229	5274.040904546229	5919.91075658438	5587.651696508046	5274.040904546229	5587.651696508046	5587.651696508046	5274.040904546229	5587.651696508046	5587.651696508046	5919.91075658438	5919.91075658438	6271.9269685017625	5919.91075658438	5274.040904546229	6271.9269685017625	6271.9269685017625	6271.9269685017625	5587.651696508046	6271.9269685017625	6271.9269685017625	6271.9269685017625
5274.040904546229	6271.9269685017625	5587.651696508046	5919.91075658438	5274.040904546229	5587.651696508046	6271.9269685017625	5274.040904546229	6271.9269685017625	5274.040904546229	6271.9269685017625	5919.91075658438	5919.91075658438	5919.91075658438	6271.9269685017625	5919.91075658438	5919.91075658438	5919.91075658438	6271.9269685017625	5587.651696508046	5587.651696508046	6271.9269685017625	5274.040904546229	5919.91075658438	6271.9269685017625	6271.9269685017625	5587.651696508046	5274.040904546229	5274.040904546229	6271.9269685017625	5587.651696508046	6271.9269685017625	5274.040904546229	5274.040904546229	5274.040904546229	5587.651696508046	6271.9269685017625	5919.91075658438	5274.040904546229	6271.9269685017625	5274.040904546229	5274.040904546229	6271.9269685017625	6271.9269685017625	6271.9269685017625	5274.040904546229	6271.9269685017625	5587.651696508046	5919.91075658438
6271.9269685017625	5919.91075658438	5919.91075658438	5919.91075658438	5587.651696508046	5274.040904546229	5919.91075658438	6271.9269685017625	5274.040904546229	6271.9269685017625	5587.651696508046	5274.040904546229	5274.040904546229	5274.040904546229	6271.9269685017625	5274.040904546229	5587.651696508046	5919.91075658438	5919.91075658438	5919.91075658438	5587.651696508046	5274.040904546229	5587.651696508046	5274.040904546229	5587.651696508046	6271.9269685017625	6271.9269685017625	6271.9269685017625	5919.91075658438	6271.9269685017625	6271.9269685017625	5919.91075658438	6271.9269685017625	6271.9269685017625	6271.9269685017625	6271.9269685017625	5919.91075658438	5274.040904546229	6271.9269685017625	5587.651696508046	6271.9269685017625	6271.9269685017625	5587.651696508046	5274.040904546229	5919.91075658438	5587.651696508046	5587.651696508046	6271.9269685017625	6271.9269685017625
5587.651696508046	5274.040904546229	5274.040904546229	5274.040904546229	6271.9269685017625	6271.9269685017625	5274.040904546229	5274.040904546229	5274.040904546229	5587.651696508046	5919.91075658438	5274.040904546229	6271.9269685017625	5274.040904546229	5274.040904546229	5919.91075658438	5919.91075658438	5919.91075658438	5274.040904546229	5587.651696508046	5274.040904546229	6271.9269685017625	5274.040904546229	5274.040904546229	5919.91075658438	5274.040904546229	5919.91075658438	5919.91075658438	6271.9269685017625	6271.9269685017625	5919.91075658438	5587.651696508046	5274.040904546229	5274.040904546229	5587.651696508046	5274.040904546229	5274.040904546229	5919.91075658438	6271.9269685017625	5274.040904546229	5587.651696508046	5274.040904546229	6271.9269685017625	5274.040904546229	5274.040904546229	5919.91075658438	5919.91075658438	6271.9269685017625	5587.651696508046
6271.9269685017625	5919.91075658438	5587.651696508046	5274.040904546229	5587.651696508046	5919.91075658438	5274.040904546229	5587.651696508046	5919.91075658438	5919.91075658438	5919.91075658438	6271.9269685017625	5274.040904546229	5587.651696508046	5587.651696508046	6271.9269685017625	5919.91075658438	5274.040904546229	5274.040904546229	6271.9269685017625	6271.9269685017625	6271.9269685017625	5587.651696508046	5919.91075658438	5919.91075658438	5587.651696508046	5919.91075658438	5587.651696508046	5274.040904546229	5587.651696508046	6271.9269685017625	5587.651696508046	6271.9269685017625	6271.9269685017625	6271.9269685017625	6271.9269685017625	5919.91075658438	6271.9269685017625	5587.651696508046	5919.91075658438	5274.040904546229	5919.91075658438	6271.9269685017625	5919.91075658438	5587.651696508046	5587.651696508046	5919.91075658438	6271.9269685017625	5919.91075658438
5587.651696508046	5587.651696508046	6271.9269685017625	6271.9269685017625	5587.651696508046	6271.9269685017625	6271.9269685017625	5274.040904546229	5587.651696508046	5919.91075658438	5919.91075658438	5274.040904546229	5587.651696508046	5919.91075658438	5587.651696508046	6271.9269685017625	5274.040904546229	5274.040904546229	5587.651696508046	6271.9269685017625	5587.651696508046	6271.9269685017625	5587.651696508046	5587.651696508046	5919.91075658438	6271.9269685017625	5919.91075658438	5919.91075658438	5587.651696508046	5587.651696508046	6271.9269685017625	5919.91075658438	5587.651696508046	5587.651696508046	5587.651696508046	5587.651696508046	6271.9269685017625	5919.91075658438	5587.651696508046	5587.651696508046	6271.9269685017625	5274.040904546229	6271.9269685017625	6271.9269685017625	5919.91075658438	5587.651696508046	5274.040904546229	5919.91075658438	6271.9269685017625
5587.651696508046	5587.651696508046	5274.040904546229	5587.651696508046	5587.651696508046	5919.91075658438	5919.91075658438	5274.040904546229	5274.040904546229	6271.9269685017625	5587.651696508046	5274.040904546229	6271.9269685017625	5919.91075658438	5587.651696508046	5274.040904546229	5919.91075658438	5919.91075658438	6271.9269685017625	5274.040904546229	5919.91075658438	5919.91075658438	5919.91075658438	5587.651696508046	5587.651696508046	6271.9269685017625	5274.040904546229	5587.651696508046	5274.040904546229	5587.651696508046	5587.651696508046	6271.9269685017625	6271.9269685017625	6271.9269685017625	6271.9269685017625	5587.651696508046	6271.9269685017625	6271.9269685017625	6271.9269685017625	5587.651696508046	5587.651696508046	5274.040904546229	5587.651696508046	5587.651696508046	5919.91075658438	5587.651696508046	5587.651696508046	5274.040904546229	6271.9269685017625
5274.040904546229	5274.040904546229	5919.91075658438	5274.040904546229	6271.9269685017625	5919.91075658438	5919.91075658438	6271.9269685017625	6271.9269685017625	6271.9269685017625	5274.040904546229	6271.9269685017625	6271.9269685017625	6271.9269685017625	5919.91075658438	6271.9269685017625	5587.651696508046	6271.9269685017625	5274.040904546229	5919.91075658438	6271.9269685017625	5919.91075658438	5919.91075658438	5274.040904546229	6271.9269685017625	6271.9269685017625	6271.9269685017625	6271.9269685017625	6271.9269685017625	5587.651696508046	6271.9269685017625	6271.9269685017625	5587.651696508046	5919.91075658438	5587.651696508046	6271.9269685017625	5587.651696508046	5587.651696508046	6271.9269685017625	5587.651696508046	5587.651696508046	5587.651696508046	5274.040904546229	6271.9269685017625	6271.9269685017625	5274.040904546229	5274.040904546229	5919.91075658438	5587.651696508046
5919.91075658438	6271.9269685017625	5274.040904546229	6271.9269685017625	5587.651696508046	6271.9269685017625	5274.040904546229	6271.9269685017625	5919.91075658438	6271.9269685017625	6271.9269685017625	6271.9269685017625	6271.9269685017625	5587.651696508046	5274.040904546229	5274.040904546229	5274.040904546229	5919.91075658438	5274.040904546229	5587.651696508046	5919.91075658438	5919.91075658438	5274.040904546229	6271.9269685017625	6271.9269685017625	5274.040904546229	5587.651696508046	6271.9269685017625	5919.91075658438	6271.9269685017625	5274.040904546229	5919.91075658438	5919.91075658438	6271.9269685017625	5274.040904546229	6271.9269685017625	5587.651696508046	5919.91075658438	5919.91075658438	6271.9269685017625	6271.9269685017625	5587.651696508046	5587.651696508046	5919.91075658438	5919.91075658438	5919.91075658438	5919.91075658438	6271.9269685017625	5587.651696508046
5919.91075658438	6271.9269685017625	6271.9269685017625	5587.651696508046	5587.651696508046	5919.91075658438	6271.9269685017625	5274.040904546229	5919.91075658438	6271.9269685017625	5587.651696508046	5919.91075658438	5587.651696508046	6271.9269685017625	5587.651696508046	5587.651696508046	5274.040904546229	6271.9269685017625	5587.651696508046	5274.040904546229	5919.91075658438	6271.9269685017625	5274.040904546229	5274.040904546229	5919.91075658438	5587.651696508046	6271.9269685017625	5274.040904546229	5587.651696508046	6271.9269685017625	5274.040904546229	5919.91075658438	5587.651696508046	5274.040904546229	5274.040904546229	5587.651696508046	5919.91075658438	6271.9269685017625	5919.91075658438	5919.91075658438	5919.91075658438	6271.9269685017625	5919.91075658438	5587.651696508046	5587.651696508046	5919.91075658438	6271.9269685017625	5274.040904546229	5274.040904546229
5919.91075658438	5919.91075658438	5919.91075658438	6271.9269685017625	6271.9269685017625	5919.91075658438	5274.040904546229	5919.91075658438	6271.9269685017625	6271.9269685017625	5919.91075658438	6271.9269685017625	5919.91075658438	5274.040904546229	5274.040904546229	5919.91075658438	5587.651696508046	6271.9269685017625	6271.9269685017625	5587.651696508046	5587.651696508046	5587.651696508046	6271.9269685017625	5274.040904546229	5587.651696508046	5919.91075658438	6271.9269685017625	5587.651696508046	6271.9269685017625	5587.651696508046	6271.9269685017625	5587.651696508046	5587.651696508046	5274.040904546229	5587.651696508046	6271.9269685017625	5274.040904546229	6271.9269685017625	6271.9269685017625	6271.9269685017625	5587.651696508046	5919.91075658438	5274.040904546229	6271.9269685017625	5274.040904546229	5274.040904546229	5274.040904546229	5919.91075658438	6271.9269685017625
5919.91075658438	5919.91075658438	5274.040904546229	5587.651696508046	5587.651696508046	5587.651696508046	5274.040904546229	6271.9269685017625	6271.9269685017625	5919.91075658438	6271.9269685017625	5919.91075658438	5587.651696508046	6271.9269685017625	5274.040904546229	5919.91075658438	5919.91075658438	5919.91075658438	5919.91075658438	5274.040904546229	5919.91075658438	6271.9269685017625	6271.9269685017625	5919.91075658438	5274.040904546229	6271.9269685017625	5919.91075658438	5587.651696508046	5274.040904546229	5587.651696508046	5274.040904546229	6271.9269685017625	5587.651696508046	5274.040904546229	6271.9269685017625	5919.91075658438	6271.9269685017625	5274.040904546229	5274.040904546229	5587.651696508046	5274.040904546229	5274.040904546229	5587.651696508046	5274.040904546229	5274.040904546229	5919.91075658438	5587.651696508046	6271.9269685017625	5587.651696508046
6271.9269685017625	5587.651696508046	5587.651696508046	5274.040904546229	6271.9269685017625	5274.040904546229	5274.040904546229	5919.91075658438	5587.651696508046	5587.651696508046	5587.651696508046	5274.040904546229	5587.651696508046	5919.91075658438	5919.91075658438	5919.91075658438	5919.91075658438	6271.9269685017625	5919.91075658438	5919.91075658438	6271.9269685017625	6271.9269685017625	5587.651696508046	5919.91075658438	6271.9269685017625	6271.9269685017625	5274.040904546229	5919.91075658438	5587.651696508046	5587.651696508046	5919.91075658438	5587.651696508046	6271.9269685017625	6271.9269685017625	5587.651696508046	5587.651696508046	5919.91075658438	6271.9269685017625	5274.040904546229	5587.651696508046	5587.651696508046	5274.040904546229	5587.651696508046	5274.040904546229	6271.9269685017625	5274.040904546229	5274.040904546229	5274.040904546229	5587.651696508046
6271.9269685017625	5919.91075658438	5919.91075658438	5587.651696508046	6271.9269685017625	5274.040904546229	5919.91075658438	6271.9269685017625	5919.91075658438	5919.91075658438	5919.91075658438	5587.651696508046	5919.91075658438	5919.91075658438	5587.651696508046	5919.91075658438	5274.040904546229	5587.651696508046	5919.91075658438	5587.651696508046	5919.91075658438	6271.9269685017625	5587.651696508046	5919.91075658438	5274.040904546229	5274.040904546229	5587.651696508046	5274.040904546229	5919.91075658438	5919.91075658438	5587.651696508046	5919.91075658438	5919.91075658438	5274.040904546229	6271.9269685017625	5919.91075658438	5274.040904546229	5587.651696508046	5587.651696508046	5919.91075658438	6271.9269685017625	6271.9269685017625	5919.91075658438	5274.040904546229	5919.91075658438	5274.040904546229	6271.9269685017625	6271.9269685017625	6271.9269685017625
6271.9269685017625	5274.040904546229	5587.651696508046	5919.91075658438	5274.040904546229	6271.9269685017625	6271.9269685017625	6271.9269685017625	5919.91075658438	5919.91075658438	6271.9269685017625	5919.91075658438	5274.040904546229	5587.651696508046	5274.040904546229	5919.91075658438	5919.91075658438	6271.9269685017625	6271.9269685017625	5587.651696508046	5587.651696508046	5587.651696508046	5919.91075658438	5587.651696508046	5587.651696508046	6271.9269685017625	5274.040904546229	5274.040904546229	5274.040904546229	5274.040904546229	5587.651696508046	6271.9269685017625	6271.9269685017625	6271.9269685017625	5919.91075658438	5587.651696508046	5587.651696508046	6271.9269685017625	5274.040904546229	5587.651696508046	5919.91075658438	6271.9269685017625	6271.9269685017625	5274.040904546229	5274.040904546229	6271.9269685017625	5274.040904546229	5587.651696508046	5274.040904546229
5919.91075658438	6271.9269685017625	5587.651696508046	5587.651696508046	6271.9269685017625	5587.651696508046	6271.9269685017625	5274.040904546229	5274.040904546229	6271.9269685017625	6271.9269685017625	6271.9269685017625	5274.040904546229	5274.040904546229	5587.651696508046	5587.651696508046	5587.651696508046	5274.040904546229	5919.91075658438	5919.91075658438	5587.651696508046	5274.040904546229	5274.040904546229	5274.040904546229	6271.9269685017625	6271.9269685017625	5919.91075658438	5587.651696508046	6271.9269685017625	6271.9269685017625	5919.91075658438	5919.91075658438	6271.9269685017625	5919.91075658438	5274.040904546229	5587.651696508046	6271.9269685017625	5587.651696508046	5587.651696508046	5919.91075658438	5587.651696508046	5587.651696508046	5274.040904546229	5274.040904546229	5587.651696508046	5274.040904546229	5587.651696508046	5919.91075658438	5274.040904546229
5919.91075658438	5919.91075658438	5274.040904546229	6271.9269685017625	5274.040904546229	6271.9269685017625	5274.040904546229	5919.91075658438	6271.9269685017625	5919.91075658438	5274.040904546229	5274.040904546229	5587.651696508046	6271.9269685017625	6271.9269685017625	6271.9269685017625	5587.651696508046	6271.9269685017625	5587.651696508046	6271.9269685017625	5919.91075658438	5919.91075658438	5274.040904546229	5919.91075658438	5587.651696508046	5587.651696508046	5587.651696508046	6271.9269685017625	5274.040904546229	5274.040904546229	5919.91075658438	6271.9269685017625	6271.9269685017625	5274.040904546229	6271.9269685017625	5919.91075658438	6271.9269685017625	5274.040904546229	5274.040904546229	5587.651696508046	5274.040904546229	5587.651696508046	5919.91075658438	5587.651696508046	5587.651696508046	5587.651696508046	5587.651696508046	5587.651696508046	5274.040904546229
5587.651696508046	5919.91075658438	5587.651696508046	6271.9269685017625	5274.040904546229	5919.91075658438	5587.651696508046	6271.9269685017625	5274.040904546229	5587.651696508046	5274.040904546229	5587.651696508046	6271.9269685017625	5587.651696508046	5587.651696508046	5274.040904546229	6271.9269685017625	5274.040904546229	6271.9269685017625	5587.651696508046	5587.651696508046	6271.9269685017625	5274.040904546229	5587.651696508046	5587.651696508046	5587.651696508046	5587.651696508046	5919.91075658438	5274.040904546229	6271.9269685017625	5274.040904546229	5919.91075658438	5919.91075658438	5274.040904546229	6271.9269685017625	6271.9269685017625	6271.9269685017625	5587.651696508046	5587.651696508046	6271.9269685017625	5919.91075658438	6271.9269685017625	5919.91075658438	6271.9269685017625	5919.91075658438	5919.91075658438	5919.91075658438	5587.651696508046	6271.9269685017625
5587.651696508046	5274.040904546229	5274.040904546229	6271.9269685017625	5919.91075658438	5274.040904546229	5587.651696508046	5274.040904546229	5919.91075658438	5274.040904546229	5274.040904546229	6271.9269685017625	5919.91075658438	6271.9269685017625	6271.9269685017625	5274.040904546229	5919.91075658438	5274.040904546229	5587.651696508046	5587.651696508046	5919.91075658438	6271.9269685017625	5274.040904546229	5274.040904546229	5274.040904546229	6271.9269685017625	6271.9269685017625	5587.651696508046	5919.91075658438	5274.040904546229	5587.651696508046	6271.9269685017625	5587.651696508046	5919.91075658438	6271.9269685017625	6271.9269685017625	5587.651696508046	5274.040904546229	5274.040904546229	5587.651696508046	5274.040904546229	5274.040904546229	5587.651696508046	5274.040904546229	6271.9269685017625	5919.91075658438	6271.9269685017625	5919.91075658438	5274.040904546229
5274.040904546229	5587.651696508046	5587.651696508046	5587.651696508046	5274.040904546229	6271.9269685017625	5274.040904546229	5919.91075658438	6271.9269685017625	5919.91075658438	5919.91075658438	5587.651696508046	6271.9269685017625	5919.91075658438	5587.651696508046	5274.040904546229	6271.9269685017625	5274.040904546229	5919.91075658438	5274.040904546229	5919.91075658438	5587.651696508046	6271.9269685017625	5587.651696508046	5274.040904546229	5274.040904546229	5274.040904546229	5274.040904546229	5274.040904546229	5587.651696508046	5274.040904546229	6271.9269685017625	6271.9269685017625	6271.9269685017625	6271.9269685017625	5274.040904546229	6271.9269685017625	5274.040904546229	5919.91075658438	5274.040904546229	5274.040904546229	5587.651696508046	5274.040904546229	5919.91075658438	6271.9269685017625	6271.9269685017625	5587.651696508046	5587.651696508046	5919.91075658438
5274.040904546229	5919.91075658438	5274.040904546229	5274.040904546229	6271.9269685017625	5274.040904546229	5587.651696508046	6271.9269685017625	5274.040904546229	5274.040904546229	6271.9269685017625	5587.651696508046	5919.91075658438	5587.651696508046	5274.040904546229	6271.9269685017625	6271.9269685017625	6271.9269685017625	6271.9269685017625	5919.91075658438	6271.9269685017625	5587.651696508046	6271.9269685017625	5274.040904546229	5919.91075658438	5587.651696508046	5274.040904546229	5919.91075658438	6271.9269685017625	5919.91075658438	5587.651696508046	5274.040904546229	5919.91075658438	5587.651696508046	5274.040904546229	5587.651696508046	6271.9269685017625	5274.040904546229	6271.9269685017625	5587.651696508046	5919.91075658438	6271.9269685017625	5919.91075658438	5587.651696508046	5919.91075658438	5919.91075658438	5919.91075658438	5919.91075658438	5274.040904546229
6271.9269685017625	5587.651696508046	6271.9269685017625	5587.651696508046	5274.040904546229	5919.91075658438	6271.9269685017625	5274.040904546229	5919.91075658438	6271.9269685017625	6271.9269685017625	5587.651696508046	5919.91075658438	5587.651696508046	6271.9269685017625	5274.040904546229	6271.9269685017625	6271.9269685017625	5919.91075658438	5587.651696508046	6271.9269685017625	6271.9269685017625	5919.91075658438	5587.651696508046	6271.9269685017625	5919.91075658438	5587.651696508046	6271.9269685017625	5919.91075658438	5274.040904546229	6271.9269685017625	5587.651696508046	5587.651696508046	5587.651696508046	5587.651696508046	5919.91075658438	6271.9269685017625	5587.651696508046	5274.040904546229	5919.91075658438	5919.91075658438	5274.040904546229	5587.651696508046	5587.651696508046	6271.9269685017625	5587.651696508046	5274.040904546229	5587.651696508046	5274.040904546229
5919.91075658438	5587.651696508046	5587.651696508046	5587.651696508046	6271.9269685017625	5274.040904546229	6271.9269685017625	5919.91075658438	5587.651696508046	5274.040904546229	5919.91075658438	6271.9269685017625	5274.040904546229	5274.040904546229	6271.9269685017625	6271.9269685017625	5919.91075658438	5587.651696508046	5587.651696508046	5274.040904546229	5919.91075658438	5587.651696508046	5274.040904546229	5274.040904546229	5919.91075658438	5587.651696508046	5274.040904546229	5919.91075658438	5919.91075658438	5919.91075658438	6271.9269685017625	5587.651696508046	5274.040904546229	5919.91075658438	6271.9269685017625	5919.91075658438	6271.9269685017625	5274.040904546229	6271.9269685017625	5274.040904546229	6271.9269685017625	5274.040904546229	6271.9269685017625	5587.651696508046	5587.651696508046	5274.040904546229	6271.9269685017625	5274.040904546229	6271.9269685017625
5919.91075658438	5919.91075658438	5274.040904546229	6271.9269685017625	5587.651696508046	5587.651696508046	5274.040904546229	5587.651696508046	5274.040904546229	5919.91075658438	6271.9269685017625	5919.91075658438	5919.91075658438	5274.040904546229	6271.9269685017625	5587.651696508046	6271.9269685017625	5587.651696508046	5587.651696508046	5274.040904546229	6271.9269685017625	6271.9269685017625	5919.91075658438	5587.651696508046	5587.651696508046	5587.651696508046	5919.91075658438	5919.91075658438	5919.91075658438	5587.651696508046	5274.040904546229	5274.040904546229	6271.9269685017625	5274.040904546229	5587.651696508046	5587.651696508046	6271.9269685017625	6271.9269685017625	5587.651696508046	6271.9269685017625	5919.91075658438	5274.040904546229	5919.91075658438	5274.040904546229	5274.040904546229	5587.651696508046	5587.651696508046	6271.9269685017625	5919.91075658438
5919.91075658438	6271.9269685017625	5274.040904546229	6271.9269685017625	5274.040904546229	6271.9269685017625	5919.91075658438	6271.9269685017625	6271.9269685017625	5919.91075658438	5587.651696508046	6271.9269685017625	5919.91075658438	5587.651696508046	5587.651696508046	5919.91075658438	5274.040904546229	5587.651696508046	5919.91075658438	6271.9269685017625	6271.9269685017625	6271.9269685017625	5919.91075658438	5919.91075658438	5274.040904546229	6271.9269685017625	5587.651696508046	5587.651696508046	6271.9269685017625	6271.9269685017625	5274.040904546229	5587.651696508046	5274.040904546229	5919.91075658438	5919.91075658438	5274.040904546229	5919.91075658438	5274.040904546229	5919.91075658438	5274.040904546229	5919.91075658438	5919.91075658438	5587.651696508046	5274.040904546229	5587.651696508046	5919.91075658438	5919.91075658438	5274.040904546229	5919.91075658438
6271.9269685017625	5274.040904546229	5919.91075658438	5919.91075658438	5274.040904546229	5587.651696508046	5919.91075658438	5274.040904546229	5919.91075658438	5274.040904546229	5274.040904546229	5274.040904546229	5587.651696508046	5587.651696508046	5274.040904546229	5919.91075658438	6271.9269685017625	5587.651696508046	5587.651696508046	5274.040904546229	5274.040904546229	5919.91075658438	6271.9269685017625	5919.91075658438	5274.040904546229	5919.91075658438	5274.040904546229	5587.651696508046	5919.91075658438	6271.9269685017625	5587.651696508046	5274.040904546229	6271.9269685017625	5919.91075658438	5919.91075658438	6271.9269685017625	5274.040904546229	5587.651696508046	5919.91075658438	6271.9269685017625	5587.651696508046	6271.9269685017625	6271.9269685017625	5919.91075658438	5587.651696508046	5919.91075658438	5587.651696508046	6271.9269685017625	6271.9269685017625
