# Supplementary material for: The DMC-Behavior Platform: An Open-Source Framework for Auditory-Guided Perceptual Decision-Making in Head-Fixed Mice
Source: eNeuro. 2025 Apr 8;12(4):ENEURO.0457-24.2025. doi: 10.1523/ENEURO.0457-24.2025 (PMC11984799; doi:10.1523/ENEURO.0457-24.2025)
Supplement: Extended data 1 — DMC-Behavior repository. Download Extended data 1, ZIP file. [file eneuro-12-ENEURO.0457-24.2025-s004.zip › tutorial/detection/det-001/20250113/151834/20250113_trial_data.csv]

1736781514.8500042	0	1	middle	0	0	0	0	0	0
1736781517.4013197	1	0	middle	1	False	0	0	0	0
1736781518.3944178	1	0	middle	0	no_response	incorrect	none	0	0
1736781520.4232228	1	0	middle	0	no_response	incorrect	none	0	2.0
1736781520.4234312	1	1	middle	0	no_response	incorrect	none	0	2.0
1736781524.811292	2	0	middle	1	False	incorrect	none	0	2.0
1736781525.804854	2	0	middle	0	no_response	incorrect	none	0	2.0
1736781527.8337698	2	0	middle	0	no_response	incorrect	none	0	2.0
1736781527.833932	2	1	middle	0	no_response	incorrect	none	0	2.0
1736781529.9317434	3	0	middle	1	False	incorrect	none	0	2.0
1736781530.9273357	3	0	middle	0	no_response	incorrect	none	0	2.0
1736781532.9533868	3	0	middle	0	no_response	incorrect	none	0	2.0
1736781532.9536357	3	1	middle	0	no_response	incorrect	none	0	2.0
1736781535.5002608	4	0	middle	1	False	incorrect	none	0	2.0
1736781536.0911336	4	0	middle	0	moved_wheel	correct	left	0	2.0
1736781537.0218973	4	0	middle	0	moved_wheel	correct	left	0	0.5
1736781537.022078	4	1	middle	0	moved_wheel	correct	left	0	0.5
1736781539.5684512	5	0	middle	1	False	correct	left	0	0.5
1736781539.8699517	5	0	middle	0	moved_wheel	correct	left	0	0.5
1736781540.62352	5	0	middle	0	moved_wheel	correct	left	0	0.5
1736781540.6238275	5	1	middle	0	moved_wheel	correct	left	0	0.5
1736781543.5101082	6	0	middle	1	False	correct	left	0	0.5
1736781543.7926588	6	0	middle	0	moved_wheel	correct	left	0	0.5
1736781544.5461931	6	0	middle	0	moved_wheel	correct	left	0	0.5
1736781544.5463603	6	1	middle	0	moved_wheel	correct	left	0	0.5
1736781546.7306786	7	0	middle	1	False	correct	left	0	0.5
1736781547.0419862	7	0	middle	0	moved_wheel	correct	left	0	0.5
1736781547.7957783	7	0	middle	0	moved_wheel	correct	left	0	0.5
1736781547.7959645	7	1	middle	0	moved_wheel	correct	left	0	0.5
1736781550.9772687	8	0	middle	1	False	correct	left	0	0.5
1736781551.2176154	8	0	middle	0	moved_wheel	correct	left	0	0.5
1736781551.9888766	8	0	middle	0	moved_wheel	correct	left	0	0.5
1736781551.989335	8	1	middle	0	moved_wheel	correct	left	0	0.5
1736781554.6375885	9	0	middle	1	False	correct	left	0	0.5
1736781554.9587262	9	0	middle	0	moved_wheel	correct	left	0	0.5
1736781555.7123125	9	0	middle	0	moved_wheel	correct	left	0	0.5
1736781555.71248	9	1	middle	0	moved_wheel	correct	left	0	0.5
1736781558.02854	10	0	middle	1	False	correct	left	0	0.5
1736781558.37392	10	0	middle	0	moved_wheel	correct	left	0	0.5
1736781559.1276207	10	0	middle	0	moved_wheel	correct	left	0	0.5
1736781559.1278088	10	1	middle	0	moved_wheel	correct	left	0	0.5
1736781561.343231	11	0	middle	1	False	correct	left	0	0.5
1736781561.6422803	11	0	middle	0	moved_wheel	correct	left	0	0.5
1736781562.395793	11	0	middle	0	moved_wheel	correct	left	0	0.5
1736781562.3959627	11	1	middle	0	moved_wheel	correct	left	0	0.5
1736781565.0169022	12	0	middle	1	False	correct	left	0	0.5
1736781565.2986672	12	0	middle	0	moved_wheel	correct	left	0	0.5
1736781566.0521915	12	0	middle	0	moved_wheel	correct	left	0	0.5
1736781566.0523608	12	1	middle	0	moved_wheel	correct	left	0	0.5
1736781569.4300263	13	0	middle	1	False	correct	left	0	0.5
1736781569.6765583	13	0	middle	0	moved_wheel	correct	left	0	0.5
1736781570.44198	13	0	middle	0	moved_wheel	correct	left	0	0.5
1736781570.442185	13	1	middle	0	moved_wheel	correct	left	0	0.5
1736781573.190691	14	0	middle	1	False	correct	left	0	0.5
1736781573.5059793	14	0	middle	0	moved_wheel	correct	left	0	0.5
1736781574.2601233	14	0	middle	0	moved_wheel	correct	left	0	0.5
1736781574.2603233	14	1	middle	0	moved_wheel	correct	left	0	0.5
1736781576.3352451	15	0	middle	1	False	correct	left	0	0.5
1736781576.6510122	15	0	middle	0	moved_wheel	correct	left	0	0.5
1736781577.4048057	15	0	middle	0	moved_wheel	correct	left	0	0.5
1736781577.4049861	15	1	middle	0	moved_wheel	correct	left	0	0.5
1736781579.6777349	16	0	middle	1	False	correct	left	0	0.5
1736781580.0041416	16	0	middle	0	moved_wheel	correct	left	0	0.5
1736781580.7580485	16	0	middle	0	moved_wheel	correct	left	0	0.5
1736781580.7582438	16	1	middle	0	moved_wheel	correct	left	0	0.5
1736781583.1993685	17	0	middle	1	False	correct	left	0	0.5
1736781583.5494907	17	0	middle	0	moved_wheel	correct	left	0	0.5
1736781584.3031192	17	0	middle	0	moved_wheel	correct	left	0	0.5
1736781584.3033106	17	1	middle	0	moved_wheel	correct	left	0	0.5
1736781587.0645068	18	0	middle	1	False	correct	left	0	0.5
1736781587.3359592	18	0	middle	0	moved_wheel	correct	left	0	0.5
1736781588.0895345	18	0	middle	0	moved_wheel	correct	left	0	0.5
1736781588.089704	18	1	middle	0	moved_wheel	correct	left	0	0.5
1736781590.3729322	19	0	middle	1	False	correct	left	0	0.5
1736781590.923419	19	0	middle	0	moved_wheel	correct	left	0	0.5
1736781591.8945236	19	0	middle	0	moved_wheel	correct	left	0	0.5
1736781591.8946884	19	1	middle	0	moved_wheel	correct	left	0	0.5
1736781594.44052	20	0	middle	1	False	correct	left	0	0.5
1736781594.9882383	20	0	middle	0	moved_wheel	correct	left	0	0.5
1736781595.9628234	20	0	middle	0	moved_wheel	correct	left	0	0.5
1736781595.9629865	20	1	middle	0	moved_wheel	correct	left	0	0.5
1736781598.121909	21	0	middle	1	False	correct	left	0	0.5
1736781598.4204133	21	0	middle	0	moved_wheel	correct	left	0	0.5
1736781599.1738558	21	0	middle	0	moved_wheel	correct	left	0	0.5
1736781599.1740198	21	1	middle	0	moved_wheel	correct	left	0	0.5
1736781601.6455657	22	0	middle	1	False	correct	left	0	0.5
1736781602.6413147	22	0	middle	0	no_response	incorrect	none	0	0.5
1736781604.6692848	22	0	middle	0	no_response	incorrect	none	0	2.0
1736781604.6694636	22	1	middle	0	no_response	incorrect	none	0	2.0
1736781611.3662622	23	0	middle	1	False	incorrect	none	0	2.0
1736781611.6592207	23	0	middle	0	moved_wheel	correct	left	0	2.0
1736781612.412884	23	0	middle	0	moved_wheel	correct	left	0	0.5
1736781612.4131007	23	1	middle	0	moved_wheel	correct	left	0	0.5
1736781614.56092	24	0	middle	1	False	correct	left	0	0.5
1736781615.5560918	24	0	middle	0	no_response	incorrect	none	0	0.5
1736781617.5840607	24	0	middle	0	no_response	incorrect	none	0	2.0
1736781617.5842514	24	1	middle	0	no_response	incorrect	none	0	2.0
1736781620.603175	25	0	middle	1	False	incorrect	none	0	2.0
1736781621.5985072	25	0	middle	0	no_response	incorrect	none	0	2.0
1736781623.6262927	25	0	middle	0	no_response	incorrect	none	0	2.0
1736781623.6264722	25	1	middle	0	no_response	incorrect	none	0	2.0
1736781625.810575	26	0	middle	1	False	incorrect	none	0	2.0
1736781625.8422263	26	0	middle	0	moved_wheel	correct	right	0	2.0
1736781626.8227735	26	0	middle	0	moved_wheel	correct	right	0	0.5
1736781626.8229582	26	1	middle	0	moved_wheel	correct	right	0	0.5
1736781628.9757247	27	0	middle	1	False	correct	right	0	0.5
1736781628.9898882	27	0	middle	0	moved_wheel	correct	left	0	0.5
1736781629.9873729	27	0	middle	0	moved_wheel	correct	left	0	0.5
1736781629.987556	27	1	middle	0	moved_wheel	correct	left	0	0.5
1736781632.534876	28	0	middle	1	False	correct	left	0	0.5
1736781632.8204489	28	0	middle	0	moved_wheel	correct	left	0	0.5
1736781633.5737514	28	0	middle	0	moved_wheel	correct	left	0	0.5
1736781633.5742624	28	1	middle	0	moved_wheel	correct	left	0	0.5
1736781635.7957823	29	0	middle	1	False	correct	left	0	0.5
1736781636.0008805	29	0	middle	0	moved_wheel	correct	left	0	0.5
1736781636.8075545	29	0	middle	0	moved_wheel	correct	left	0	0.5
1736781636.807721	29	1	middle	0	moved_wheel	correct	left	0	0.5
1736781639.1848552	30	0	middle	1	False	correct	left	0	0.5
1736781639.5317905	30	0	middle	0	moved_wheel	correct	left	0	0.5
1736781640.285485	30	0	middle	0	moved_wheel	correct	left	0	0.5
1736781640.28567	30	1	middle	0	moved_wheel	correct	left	0	0.5
1736781642.7517216	31	0	middle	1	False	correct	left	0	0.5
1736781643.0535896	31	0	middle	0	moved_wheel	correct	left	0	0.5
1736781643.8073072	31	0	middle	0	moved_wheel	correct	left	0	0.5
1736781643.8074887	31	1	middle	0	moved_wheel	correct	left	0	0.5
1736781645.973448	32	0	middle	1	False	correct	left	0	0.5
1736781646.2378943	32	0	middle	0	moved_wheel	correct	left	0	0.5
1736781646.9916394	32	0	middle	0	moved_wheel	correct	left	0	0.5
1736781646.9918232	32	1	middle	0	moved_wheel	correct	left	0	0.5
1736781649.320083	33	0	middle	1	False	correct	left	0	0.5
1736781649.5894144	33	0	middle	0	moved_wheel	correct	left	0	0.5
1736781650.3430943	33	0	middle	0	moved_wheel	correct	left	0	0.5
1736781650.343323	33	1	middle	0	moved_wheel	correct	left	0	0.5
1736781652.9650416	34	0	middle	1	False	correct	left	0	0.5
1736781653.2540636	34	0	middle	0	moved_wheel	correct	left	0	0.5
1736781654.0078208	34	0	middle	0	moved_wheel	correct	left	0	0.5
1736781654.0080004	34	1	middle	0	moved_wheel	correct	left	0	0.5
1736781656.327167	35	0	middle	1	False	correct	left	0	0.5
1736781656.627855	35	0	middle	0	moved_wheel	correct	left	0	0.5
1736781657.3813748	35	0	middle	0	moved_wheel	correct	left	0	0.5
1736781657.3815396	35	1	middle	0	moved_wheel	correct	left	0	0.5
1736781659.5600903	36	0	middle	1	False	correct	left	0	0.5
1736781659.9134235	36	0	middle	0	moved_wheel	correct	left	0	0.5
1736781660.6668873	36	0	middle	0	moved_wheel	correct	left	0	0.5
1736781660.667294	36	1	middle	0	moved_wheel	correct	left	0	0.5
1736781663.2139282	37	0	middle	1	False	correct	left	0	0.5
1736781663.5521462	37	0	middle	0	moved_wheel	correct	right	0	0.5
1736781664.3056412	37	0	middle	0	moved_wheel	correct	right	0	0.5
1736781664.3058102	37	1	middle	0	moved_wheel	correct	right	0	0.5
1736781666.608014	38	0	middle	1	False	correct	right	0	0.5
1736781666.9601855	38	0	middle	0	moved_wheel	correct	left	0	0.5
1736781667.713633	38	0	middle	0	moved_wheel	correct	left	0	0.5
1736781667.7138033	38	1	middle	0	moved_wheel	correct	left	0	0.5
1736781670.0440083	39	0	middle	1	False	correct	left	0	0.5
1736781670.4347913	39	0	middle	0	moved_wheel	correct	left	0	0.5
1736781671.1883254	39	0	middle	0	moved_wheel	correct	left	0	0.5
1736781671.1888106	39	1	middle	0	moved_wheel	correct	left	0	0.5
1736781673.811283	40	0	middle	1	False	correct	left	0	0.5
1736781674.145438	40	0	middle	0	moved_wheel	correct	left	0	0.5
1736781674.8989372	40	0	middle	0	moved_wheel	correct	left	0	0.5
1736781674.8991187	40	1	middle	0	moved_wheel	correct	left	0	0.5
1736781677.1289423	41	0	middle	1	False	correct	left	0	0.5
1736781677.552444	41	0	middle	0	moved_wheel	correct	left	0	0.5
1736781678.3060308	41	0	middle	0	moved_wheel	correct	left	0	0.5
1736781678.3062003	41	1	middle	0	moved_wheel	correct	left	0	0.5
1736781680.9660206	42	0	middle	1	False	correct	left	0	0.5
1736781681.2237668	42	0	middle	0	moved_wheel	correct	left	0	0.5
1736781681.9777014	42	0	middle	0	moved_wheel	correct	left	0	0.5
1736781681.9779246	42	1	middle	0	moved_wheel	correct	left	0	0.5
1736781684.524913	43	0	middle	1	False	correct	left	0	0.5
1736781684.903865	43	0	middle	0	moved_wheel	correct	left	0	0.5
1736781685.6574357	43	0	middle	0	moved_wheel	correct	left	0	0.5
1736781685.657611	43	1	middle	0	moved_wheel	correct	left	0	0.5
1736781688.410366	44	0	middle	1	False	correct	left	0	0.5
1736781688.6007836	44	0	middle	0	moved_wheel	correct	right	0	0.5
1736781689.422644	44	0	middle	0	moved_wheel	correct	right	0	0.5
1736781689.4228234	44	1	middle	0	moved_wheel	correct	right	0	0.5
1736781691.5746202	45	0	middle	1	False	correct	right	0	0.5
1736781691.8270893	45	0	middle	0	moved_wheel	correct	right	0	0.5
1736781692.5862765	45	0	middle	0	moved_wheel	correct	right	0	0.5
1736781692.586452	45	1	middle	0	moved_wheel	correct	right	0	0.5
1736781695.2616115	46	0	middle	1	False	correct	right	0	0.5
1736781695.276914	46	0	middle	0	moved_wheel	correct	left	0	0.5
1736781696.2732437	46	0	middle	0	moved_wheel	correct	left	0	0.5
1736781696.2734659	46	1	middle	0	moved_wheel	correct	left	0	0.5
1736781698.8211908	47	0	middle	1	False	correct	left	0	0.5
1736781699.8161614	47	0	middle	0	no_response	incorrect	none	0	0.5
1736781701.8442976	47	0	middle	0	no_response	incorrect	none	0	2.0
1736781701.844476	47	1	middle	0	no_response	incorrect	none	0	2.0
1736781704.070159	48	0	middle	1	False	incorrect	none	0	2.0
1736781705.065594	48	0	middle	0	no_response	incorrect	none	0	2.0
1736781707.0933425	48	0	middle	0	no_response	incorrect	none	0	2.0
1736781707.0935214	48	1	middle	0	no_response	incorrect	none	0	2.0
1736781709.6029081	49	0	middle	1	False	incorrect	none	0	2.0
1736781710.5983188	49	0	middle	0	no_response	incorrect	none	0	2.0
1736781712.6260555	49	0	middle	0	no_response	incorrect	none	0	2.0
1736781712.6262298	49	1	middle	0	no_response	incorrect	none	0	2.0
1736781714.6946726	50	0	middle	1	False	incorrect	none	0	2.0
1736781715.6903975	50	0	middle	0	no_response	incorrect	none	0	2.0
1736781717.7178304	50	0	middle	0	no_response	incorrect	none	0	2.0
