# Supplementary material for: The DMC-Behavior Platform: An Open-Source Framework for Auditory-Guided Perceptual Decision-Making in Head-Fixed Mice
Source: eNeuro. 2025 Apr 8;12(4):ENEURO.0457-24.2025. doi: 10.1523/ENEURO.0457-24.2025 (PMC11984799; doi:10.1523/ENEURO.0457-24.2025)
Supplement: Extended data 1 — DMC-Behavior repository. Download Extended data 1, ZIP file. [file eneuro-12-ENEURO.0457-24.2025-s004.zip › tutorial/detection/det-001/20250113/151834/droid_and_task_prefs.json]

{
    "droid_prefs": {
        "pin_map": {
            "IN": {
                "encoder_left": 27,
                "encoder_right": 22,
                "licking_spout": "tba",
                "microscope_sync": 23,
                "encoder_left_rec": 10,
                "encoder_right_rec": 9
            },
            "OUT": {
                "pump": 16,
                "trigger_camera": 6,
                "opto": 26,
                "led": "tba"
            }
        },
        "base_params": {
            "2p_sync_rate": 1000,
            "camera_trigger_rate": 30,
            "tone_sampling_rate": 44100,
            "rotary_rate": 100
        }
    },
    "task_prefs": {
        "task_prefs": {
            "low_octave": [
                36,
                39,
                4
            ],
            "middle_octave": [
                52,
                55,
                4
            ],
            "high_octave": [
                68,
                71,
                4
            ],
            "tone_duration": 0.03,
            "tone_fs": 100,
            "cloud_duration": 0.51,
            "tone_amplitude": 1,
            "cloud_range": [
                -32767,
                32767
            ],
            "response_window": 2.04,
            "punishment_sound": -1,
            "punishment_sound_duration": 0.5,
            "punishment_sound_amplitude": 1,
            "quiet_window": [
                1,
                0.5
            ],
            "inter_trial_interval": [
                0.5,
                2.0
            ],
            "stim_strength": [
                100
            ],
            "reward_size": [
                5,
                3
            ]
        },
        "encoder_specs": {
            "target_degrees": 30,
            "quite_jitter": 2
        }
    }
}
