# Supplementary material for: The DMC-Behavior Platform: An Open-Source Framework for Auditory-Guided Perceptual Decision-Making in Head-Fixed Mice
Source: eNeuro. 2025 Apr 8;12(4):ENEURO.0457-24.2025. doi: 10.1523/ENEURO.0457-24.2025 (PMC11984799; doi:10.1523/ENEURO.0457-24.2025)
Supplement: Extended data 1 — DMC-Behavior repository. Download Extended data 1, ZIP file. [file eneuro-12-ENEURO.0457-24.2025-s004.zip › tutorial/detection/det-001/det-001_response_matrix.json]

{
    "pre_reversal": {
        "high": "no_response",
        "low": "moved_wheel"
    },
    "post_reversal": {
        "high": "moved_wheel",
        "low": "no_response"
    }
}
